# Supplementary material for: Posterior subthalamic nucleus (PSTh) mediates innate fear-associated hypothermia in mice
Source: Nat Commun. 2021 May 11;12:2648. doi: 10.1038/s41467-021-22914-6 (PMC8113537; doi:10.1038/s41467-021-22914-6)
Supplement: Supplementary file 4 — Source Data [file 41467_2021_22914_MOESM4_ESM.xlsx]

## Sheet: Figure 1c, 1d
Figure 1c, 1d		WT	WT	WT	WT	WT								TRPA1 KO	TRPA1 KO	TRPA1 KO	TRPA1 KO	TRPA1 KO
Skin temperature	time(min)	toe 1	toe 2	toe 3	toe 4	toe 5	AVERAGE	SEM	up	down		Skin temperature	time(min)	toe 1	toe 2	toe 3	toe 4	toe 5211	AVERAGE	SEM	up	down
	-10	36.8113	37.4436	36.3322	37.1156	37.1182	36.9642	0.167248	37.1314	36.7969			-10	36.0651	36.9685	37.3948	36.9253	36.7347	36.8177	0.193975	37.0116	36.6237
	-9	36.7951	37.4202	36.2664	37.1933	37.1291	36.9608	0.179222	37.14	36.7816			-9	36.0977	37.1173	37.4042	36.9386	36.8896	36.8895	0.194538	37.084	36.6949
	-8	36.7108	37.5074	36.2562	37.1077	37.1909	36.9546	0.193089	37.1477	36.7615			-8	36.0862	37.0803	37.4505	36.8896	36.7252	36.8463	0.201407	37.0478	36.6449
	-7	36.8774	37.36	36.2863	37.1409	37.246	36.9821	0.171215	37.1533	36.8109			-7	36.3147	37.0274	37.4359	36.875	36.6738	36.8654	0.166338	37.0317	36.699
	-6	36.8575	37.3478	36.4662	37.3491	37.1045	37.025	0.149109	37.1741	36.8759			-6	36.2067	37.0739	37.4517	36.9719	36.8889	36.9186	0.180986	37.0996	36.7376
	-5	36.6205	37.3505	36.2583	37.2484	36.7621	36.848	0.181065	37.029	36.6669			-5	36.1787	37.0501	37.2685	36.7965	36.8923	36.8372	0.163663	37.0009	36.6736
	-4	36.7052	37.2071	36.415	37.1789	37.1545	36.9321	0.142107	37.0743	36.79			-4	36.0921	37.0733	37.1345	36.7133	36.7902	36.7607	0.165846	36.9265	36.5948
	-3	36.732	37.0838	36.4586	37.0492	37.2495	36.9146	0.126508	37.0411	36.7881			-3	36.1733	37.0427	37.2495	36.7877	36.9172	36.8341	0.16269	36.9968	36.6714
	-2	36.6524	37.1893	36.328	37.0677	37.1688	36.8813	0.151095	37.0323	36.7302			-2	36.2058	37.1088	37.0724	36.6335	37.0339	36.8109	0.155502	36.9664	36.6554
	-1	36.5831	37.0515	36.4087	37.1259	37.1951	36.8729	0.141303	37.0142	36.7316			-1	36.175	37.0259	37.1147	36.8194	36.9224	36.8115	0.149062	36.9605	36.6624
Add 2MT	0	36.3248	37.3424	36.0543	36.8509	36.6967	36.6538	0.198242	36.8521	36.4556		Add 2MT	0	36.1438	37.246	37.1726	36.6286	36.8221	36.8026	0.178679	36.9813	36.6239
	1	35.7134	37.0767	35.5341	36.1269	35.767	36.0436	0.246528	36.2902	35.7971			1	36.142	37.1574	37.127	36.7084	36.6879	36.7645	0.165204	36.9297	36.5993
	2	35.0617	36.5582	35.2215	35.467	35.2044	35.5026	0.243139	35.7457	35.2594			2	36.271	37.13	37.2242	36.7833	36.6072	36.8032	0.155718	36.9589	36.6474
	3	34.7496	36.1191	34.618	35.0823	34.6444	35.0427	0.251807	35.2945	34.7909			3	36.2625	37.196	37.3156	36.7464	36.6479	36.8337	0.171095	37.0048	36.6626
	4	34.4753	35.5869	34.1326	35.0059	34.0706	34.6543	0.255993	34.9103	34.3983			4	36.0006	37.0931	37.3001	36.5777	36.6971	36.7337	0.201301	36.935	36.5324
	5	34.2358	35.1988	33.405	34.5893	33.5988	34.2055	0.29284	34.4984	33.9127			5	35.8863	37.0222	37.2388	36.5915	36.4248	36.6327	0.211773	36.8445	36.4209
	6	33.8592	35.0495	33.1054	34.3811	33.3201	33.9431	0.317033	34.2601	33.626			6	35.722	36.8212	37.178	36.5242	36.4898	36.547	0.215193	36.7622	36.3318
	7	33.7515	34.9674	32.8272	34.225	32.9493	33.7441	0.357776	34.1018	33.3863			7	35.6849	36.7252	36.9582	36.5825	36.4433	36.4788	0.193169	36.672	36.2857
	8	33.2733	34.9038	32.485	34.1142	32.6024	33.4757	0.411447	33.8872	33.0643			8	35.6766	36.6769	36.9472	36.6276	36.3109	36.4479	0.194701	36.6426	36.2531
	9	33.0673	34.7105	32.3236	34.0767	32.2575	33.2871	0.43296	33.7201	32.8542			9	35.6001	36.9172	36.7621	36.4779	36.3286	36.4172	0.20476	36.6219	36.2124
	10	32.8508	34.7485	32.0945	33.8678	32.0799	33.1283	0.465482	33.5938	32.6628			10	35.6518	36.8259	36.9555	36.3675	36.2915	36.4184	0.206006	36.6244	36.2124
	11	32.7323	34.9683	31.8424	33.5564	32.0844	33.0368	0.507027	33.5438	32.5297			11	35.6555	36.8132	36.9924	36.4633	36.1188	36.4087	0.215287	36.6239	36.1934
	12	32.7706	34.8908	31.8267	33.8185	32.3072	33.1228	0.493107	33.6159	32.6297			12	35.6575	36.6881	37.0258	36.3938	36.1798	36.389	0.207245	36.5962	36.1817
	13	32.5873	34.9016	31.9517	34.0514	32.5372	33.2058	0.489616	33.6955	32.7162			13	35.6539	36.792	37.022	36.3833	36.3203	36.4343	0.209562	36.6439	36.2247
	14	32.3692	34.857	32.1621	34.2403	32.7865	33.283	0.478824	33.7618	32.8042			14	35.7627	36.7104	37.0031	36.3459	36.1026	36.3849	0.195598	36.5805	36.1893
	15	32.3195	35.0473	32.1658	34.4234	33.0255	33.3963	0.513497	33.9098	32.8828			15	35.729	36.8795	37.0766	36.3794	36.2416	36.4612	0.213978	36.6752	36.2472
baseline		36.7345	37.2961	36.3476	37.1577	37.1319						baseline		36.1595	37.0568	37.2977	36.8351	36.8468
during 2MT treatment		33.7588	35.4329	33.2344	34.6173	33.4958						during 2MT treatment		35.8438	36.9184	37.0812	36.5363	36.4196
Average skin temperature change		-2.97568	-1.86319	-3.11324	-2.54034	-3.63611						Average skin temperature change		-0.315765	-0.138425	-0.216475	-0.298738	-0.427188
							AVERAGE	SEM	up	down									AVERAGE	SEM	up	down
Skin temperature change	-10	0.0767418	0.147487	-0.015416	-0.0420184	-0.0137051	0.0306178	0.0317146	0.0623325	-0.0010968		Skin temperature change	-10	-0.0944287	-0.0883225	0.0971302	0.0901953	-0.112097	-0.0215045	0.0422093	0.0207048	-0.0637138
	-9	0.0605333	0.124073	-0.0811549	0.0356069	-0.00271951	0.0272678	0.0304645	0.0577323	-0.00319671			-9	-0.0618292	0.0604425	0.106495	0.103523	0.0427929	0.0502849	0.0273662	0.0776512	0.0229187
	-8	-0.0237559	0.211244	-0.0914213	-0.0499428	0.0590554	0.0210358	0.0478812	0.0689171	-0.0268454			-8	-0.0733559	0.0235218	0.152782	0.0545359	-0.121642	0.00716833	0.0432623	0.0504306	-0.0360939
	-7	0.142841	0.0639188	-0.0613429	-0.0168041	0.114168	0.0485561	0.0345139	0.08307	0.0140422			-7	0.155195	-0.0294285	0.138194	0.0399474	-0.172972	0.0261872	0.053716	0.0799032	-0.0275288
	-6	0.123029	0.0516723	0.118581	0.191396	-0.0273941	0.0914567	0.0331232	0.12458	0.0583335			-6	0.0471335	0.0170377	0.154043	0.136843	0.0420719	0.0794257	0.0246534	0.104079	0.0547723
	-5	-0.113988	0.0543734	-0.0892593	0.0907177	-0.369771	-0.0855855	0.0727332	-0.0128523	-0.158319			-5	0.0192167	-0.00673656	-0.0291232	-0.0385783	0.0454945	-0.00194537	0.0138592	0.0119138	-0.0158046
	-4	-0.0293393	-0.0889894	0.0674309	0.0211985	0.0226749	-0.00140488	0.0239002	0.0224953	-0.0253051			-4	-0.0674128	0.016497	-0.16312	-0.121787	-0.0566247	-0.0784893	0.0273204	-0.0511689	-0.10581
	-3	-0.00250325	-0.212361	0.111016	-0.108476	0.11759	-0.018947	0.0570008	0.0380538	-0.0759478			-3	0.0138141	-0.0141197	-0.0482142	-0.0474031	0.0703481	-0.00511494	0.0197787	0.0146637	-0.0248936
	-2	-0.0821091	-0.106819	-0.0195598	-0.0899253	0.0369033	-0.0523021	0.0239213	-0.0283807	-0.0762234			-2	0.0462326	0.0519782	-0.225255	-0.201571	0.187056	-0.028312	0.0713281	0.0430161	-0.09964
	-1	-0.151449	-0.244599	0.0611271	-0.031752	0.0631989	-0.0606948	0.0540684	-0.00662634	-0.114763			-1	0.0154344	-0.03087	-0.182931	-0.0157052	0.0755716	-0.0277	0.0383542	0.0106542	-0.0660542
	0	-0.409718	0.0462688	-0.293317	-0.306771	-0.435148	-0.279737	0.0770046	-0.202732	-0.356742			0	-0.0157229	0.189216	-0.125118	-0.206435	-0.0247461	-0.0365611	0.0594134	0.0228522	-0.0959745
	1	-1.02117	-0.219384	-0.813457	-1.03079	-1.36484	-0.889929	0.16948	-0.720449	-1.05941			1	-0.0175246	0.100606	-0.170684	-0.126649	-0.158923	-0.0746351	0.0460462	-0.0285889	-0.120681
	2	-1.67279	-0.737903	-1.12612	-1.69069	-1.92749	-1.431	0.194498	-1.2365	-1.62549			2	0.111431	0.0732298	-0.0734281	-0.051726	-0.23961	-0.0360207	0.0554156	0.0193948	-0.0914363
	3	-1.98491	-1.177	-1.72964	-2.07539	-2.48743	-1.89087	0.193327	-1.69755	-2.0842			3	0.102966	0.139148	0.0178852	-0.0886474	-0.198906	-0.00551098	0.0556971	0.0501862	-0.0612081
	4	-2.2592	-1.7092	-2.21502	-2.15175	-3.06124	-2.27928	0.195678	-2.08361	-2.47496			4	-0.158906	0.0363087	0.00239582	-0.257404	-0.149738	-0.105469	0.0488407	-0.0566281	-0.154309
	5	-2.49874	-2.09733	-2.94264	-2.56833	-3.53311	-2.72803	0.216341	-2.51169	-2.94437			5	-0.273272	-0.0346515	-0.0588396	-0.243536	-0.422055	-0.206471	0.064383	-0.142088	-0.270854
	6	-2.87534	-2.24663	-3.24216	-2.77653	-3.81173	-2.99048	0.232391	-2.75809	-3.22287			6	-0.437526	-0.235648	-0.119716	-0.310895	-0.357037	-0.292164	0.048424	-0.24374	-0.340588
	7	-2.98304	-2.32876	-3.52042	-2.93268	-4.18257	-3.18949	0.278937	-2.91056	-3.46843			7	-0.474628	-0.331643	-0.339441	-0.252542	-0.403505	-0.360352	0.03335	-0.327002	-0.393702
	8	-3.46122	-2.39234	-3.86261	-3.04345	-4.52945	-3.45781	0.32368	-3.13413	-3.78149			8	-0.482912	-0.379911	-0.350427	-0.207516	-0.535881	-0.391329	0.0509404	-0.340389	-0.44227
	9	-3.66725	-2.58559	-4.02399	-3.08091	-4.87435	-3.64642	0.351907	-3.29451	-3.99832			9	-0.559457	-0.139653	-0.535575	-0.357182	-0.518231	-0.42202	0.0707037	-0.351316	-0.492723
	10	-3.88374	-2.54759	-4.25308	-3.28983	-5.05193	-3.80523	0.37991	-3.42532	-4.18514			10	-0.507766	-0.230965	-0.342143	-0.467586	-0.555331	-0.420758	0.0529433	-0.367815	-0.473702
	11	-4.00225	-2.32786	-4.50522	-3.60123	-5.04743	-3.8968	0.412513	-3.48428	-4.30931			11	-0.503984	-0.243572	-0.305221	-0.37177	-0.728051	-0.43052	0.0769474	-0.353572	-0.507467
	12	-3.96388	-2.4053	-4.52089	-3.33918	-4.82464	-3.81078	0.387473	-3.42331	-4.19825			12	-0.502003	-0.368744	-0.271903	-0.44129	-0.666996	-0.450187	0.0593931	-0.390794	-0.50958
	13	-4.14723	-2.3945	-4.3959	-3.1063	-4.59464	-3.72772	0.376173	-3.35154	-4.10389			13	-0.505605	-0.264824	-0.275684	-0.451735	-0.526516	-0.404873	0.0503759	-0.354497	-0.455249
	14	-4.36534	-2.43916	-4.18554	-2.91737	-4.34538	-3.65056	0.362487	-3.28807	-4.01305			14	-0.396823	-0.346411	-0.294596	-0.489198	-0.744261	-0.454258	0.0709208	-0.383337	-0.525178
	15	-4.41504	-2.24879	-4.18176	-2.73421	-4.10638	-3.53724	0.390631	-3.14661	-3.92787			15	-0.430502	-0.177294	-0.221113	-0.455699	-0.60522	-0.377966	0.0708008	-0.307165	-0.448766

## Sheet: Figure 1e, 1f
Figure 1e, 1f
Core temperature	time(min)	WT1	WT2	WT3	WT4	WT5	WT6	AVERAGE	SEM	up	down		Core temperature	time(min)	TRPA1KO1	TRPA1KO2	TRPA1KO3	TRPA1KO4	TRPA1KO5	TRPA1KO6	AVERAGE	SEM	up	down
	-10	38.3396	38.2843	38.587	38.2442	38.8735	38.611	38.4899	0.0907507	38.5807	38.3992			-10	39.0728	38.6934	38.0537	38.6706	38.6628	38.7412	38.6491	0.123059	38.7721	38.526
	-9	38.3202	38.3088	38.5414	38.2191	38.8648	38.5939	38.4747	0.0893717	38.5641	38.3853			-9	39.0086	38.687	38.0202	38.6168	38.6869	38.7536	38.6288	0.122146	38.751	38.5067
	-8	38.3111	38.2808	38.4855	38.2317	38.8604	38.5721	38.4569	0.0881794	38.5451	38.3688			-8	39.0006	38.6225	38.0209	38.5579	38.686	38.7676	38.6092	0.121699	38.7309	38.4875
	-7	38.2758	38.2882	38.4529	38.2482	38.8152	38.556	38.4394	0.0818457	38.5212	38.3575			-7	38.9264	38.5578	38.0851	38.5005	38.7086	38.7695	38.5913	0.108448	38.6998	38.4829
	-6	38.2733	38.3582	38.451	38.194	38.7799	38.5488	38.4342	0.0785746	38.5128	38.3556			-6	38.9403	38.5228	38.1262	38.4739	38.7042	38.7727	38.59	0.105691	38.6957	38.4843
	-5	38.2643	38.338	38.4867	38.0669	38.7647	38.5666	38.4145	0.0913198	38.5058	38.3232			-5	38.9082	38.5671	38.0545	38.5111	38.6705	38.7775	38.5815	0.110051	38.6915	38.4714
	-4	38.2475	38.3514	38.4557	37.9344	38.7677	38.5868	38.3906	0.107372	38.4979	38.2832			-4	38.8681	38.5267	37.983	38.5431	38.5925	38.7691	38.5471	0.11463	38.6617	38.4324
	-3	38.2528	38.4087	38.4819	37.8319	38.7543	38.5533	38.3805	0.117605	38.4981	38.2629			-3	38.89	38.4739	37.9617	38.5468	38.5903	38.6959	38.5264	0.116329	38.6428	38.4101
	-2	38.2196	38.4007	38.5193	37.8788	38.7872	38.5191	38.3875	0.115657	38.5031	38.2718			-2	38.8828	38.4763	37.9473	38.5245	38.5522	38.7018	38.5142	0.117311	38.6315	38.3968
	-1	38.2433	38.4534	38.5173	37.8167	38.8223	38.4868	38.39	0.125467	38.5154	38.2645			-1	38.8312	38.4164	37.9479	38.4997	38.537	38.7737	38.501	0.117586	38.6186	38.3834
Add 2MT	0	38.2615	38.2336	38.4738	37.7355	38.801	38.4571	38.3271	0.131875	38.459	38.1952		Add 2MT	0	38.8777	38.44	37.8986	38.5492	38.5929	38.7957	38.5257	0.129369	38.655	38.3963
	1	38.256	37.7151	38.4948	37.4986	38.5327	38.3552	38.1421	0.160887	38.303	37.9812			1	38.8374	38.4882	37.866	38.5784	38.6474	38.7727	38.5317	0.130404	38.6621	38.4013
	2	37.7365	37.1985	38.1885	37.0474	37.8635	37.9274	37.6603	0.165522	37.8258	37.4948			2	38.8804	38.5005	37.899	38.5636	38.6492	38.7502	38.5405	0.127478	38.668	38.413
	3	37.2127	36.8075	37.5406	36.5681	37.3737	37.3754	37.1463	0.140754	37.2871	37.0056			3	38.9513	38.4717	37.9798	38.6284	38.6634	38.7747	38.5782	0.124386	38.7026	38.4538
	4	36.7984	36.5234	36.9297	36.0982	36.9529	36.8894	36.6987	0.124224	36.8229	36.5745			4	38.9423	38.4898	38.0107	38.6515	38.6623	38.7875	38.5907	0.119924	38.7106	38.4708
	5	36.4895	36.3399	36.4579	35.746	36.6059	36.5243	36.3606	0.116814	36.4774	36.2438			5	38.8515	38.5093	37.9933	38.6448	38.6025	38.7412	38.5571	0.111857	38.669	38.4453
	6	36.0612	36.2061	36.0255	35.577	36.4076	36.3242	36.1003	0.110131	36.2104	35.9901			6	38.7878	38.4342	38.1097	38.597	38.5846	38.7088	38.537	0.089978	38.627	38.447
	7	35.683	36.1149	35.4742	35.523	36.3682	36.1934	35.8928	0.141587	36.0344	35.7512			7	38.786	38.3758	37.9693	38.5604	38.5521	38.6893	38.4888	0.108041	38.5969	38.3808
	8	35.4983	36.106	35.0781	35.4572	36.3886	36.0804	35.7681	0.185752	35.9538	35.5823			8	38.7187	38.348	37.9499	38.5164	38.5169	38.635	38.4475	0.102172	38.5496	38.3453
	9	35.3656	36.1285	34.9828	35.382	36.4525	36.061	35.7287	0.210987	35.9397	35.5178			9	38.6703	38.2868	37.9785	38.4454	38.4998	38.6102	38.4152	0.0940422	38.5092	38.3211
	10	35.3277	36.1076	34.9557	35.3289	36.5059	36.0769	35.7171	0.222751	35.9398	35.4943			10	38.7863	38.184	37.9397	38.4617	38.4601	38.6231	38.4092	0.113578	38.5227	38.2956
	11	35.322	36.2121	34.9306	35.3142	36.5879	36.1032	35.745	0.240637	35.9856	35.5044			11	38.7296	38.13	37.994	38.4585	38.4843	38.6109	38.4012	0.105591	38.5068	38.2956
	12	35.3266	36.3327	34.9004	35.324	36.6628	36.1751	35.7869	0.259687	36.0466	35.5272			12	38.8314	37.9956	37.9487	38.4275	38.5099	38.548	38.3768	0.127464	38.5043	38.2494
	13	35.4105	36.4415	34.9149	35.354	36.7464	36.2435	35.8518	0.269876	36.1217	35.5819			13	38.845	37.9175	37.8742	38.3779	38.5154	38.5838	38.3523	0.143491	38.4958	38.2088
	14	35.5784	36.4586	34.9616	35.4112	36.8633	36.3478	35.9368	0.271583	36.2084	35.6652			14	38.771	37.8493	37.7751	38.376	38.4872	38.5925	38.3085	0.151517	38.46	38.157
	15	35.7551	36.5329	35.0115	35.4691	37.0192	36.4783	36.0444	0.281798	36.3262	35.7626			15	38.8004	37.8776	37.7166	38.3051	38.4826	38.5265	38.2848	0.153884	38.4387	38.1309
baseline		38.2748	38.3472	38.4979	38.0666	38.809	38.5594						baseline		38.9329	38.5544	38.02	38.5445	38.6391	38.7523
during 2MT treatment		36.2552	36.5912	36.0825	35.9272	37.0083	36.7258						during 2MT treatment		38.8167	38.2686	37.9314	38.5089	38.5569	38.6719
Average core temperature change		-2.01957	-1.75607	-2.41532	-2.13944	-1.80073	-1.83365						Average core temperature change		-0.116222	-0.285767	-0.088608	-0.0356186	-0.0821916	-0.0803943
								AVERAGE	SEM	up	down										AVERAGE	SEM	up	down
core temperature change	-10	0.0726115	-0.0578918	0.100402	0.228507	0.0717787	0.066941	0.0803913	0.0340654	0.114457	0.0463258		core temperature change	-10	0.159431	0.164387	0.0491525	0.138215	0.0306459	-0.016482	0.0875582	0.0284668	0.116025	0.0590914
	-9	0.0532672	-0.0333672	0.0548934	0.203408	0.063041	0.0498918	0.0651891	0.028531	0.0937201	0.0366581			-9	0.0951689	0.157944	0.0156607	0.084477	0.0547934	-0.00412131	0.0673205	0.0218658	0.0891863	0.0454546
	-8	0.0441197	-0.0613672	-0.00105738	0.216015	0.0586967	0.0281049	0.0474186	0.0346089	0.0820275	0.0128096			-8	0.0872344	0.0934361	0.0163164	0.0255098	0.053859	0.00992787	0.0477139	0.0135367	0.0612507	0.0341772
	-7	0.00885738	-0.0539902	-0.0336475	0.232507	0.013418	0.0119574	0.0298503	0.038428	0.0682783	-0.00857774			-7	0.0130213	0.0287803	0.0806115	-0.0318344	0.0765148	0.0118131	0.0298178	0.0159591	0.0457769	0.0138586
	-6	0.00639836	0.0159934	-0.0355656	0.178244	-0.021877	0.00472787	0.0246536	0.0289573	0.0536108	-0.00430371			-6	0.0268574	-0.00626885	0.12171	-0.0584082	0.0720557	0.0149607	0.0284844	0.0232935	0.0517779	0.00519095
	-5	-0.00268361	-0.0041377	0.000155738	0.0511459	-0.0370902	0.0225311	0.00498689	0.0110232	0.0160101	-0.00603628			-5	-0.0051918	0.0380426	0.0499393	-0.0212115	0.0383836	0.0198131	0.0199626	0.0103988	0.0303614	0.00956372
	-4	-0.0194213	0.00922295	-0.0308443	-0.0813459	-0.0340902	0.0427115	-0.0189612	0.0156879	-0.00327326	-0.0346491			-4	-0.0452574	-0.00233443	-0.0215361	0.010723	-0.0396328	0.0113541	-0.0144473	0.00924932	-0.00519795	-0.0236966
	-3	-0.0141098	0.0664852	-0.00469672	-0.183821	-0.0474508	0.00926885	-0.0290541	0.0314927	0.00243856	-0.0605468			-3	-0.0233557	-0.0551541	-0.0428803	0.0144279	-0.0417639	-0.0618098	-0.0350893	0.0102895	-0.0247998	-0.0453788
	-2	-0.0473066	0.0585344	0.0327131	-0.136887	-0.0145164	-0.0249443	-0.0220678	0.025486	0.00341828	-0.0475538			-2	-0.0305852	-0.0527607	-0.0572246	-0.00786721	-0.0798951	-0.0558918	-0.0473708	0.00927792	-0.0380928	-0.0566487
	-1	-0.0236344	0.111207	0.0307951	-0.199051	0.0205656	-0.0572721	-0.019565	0.0390517	0.0194867	-0.0586168			-1	-0.0822246	-0.112613	-0.0566344	-0.0326541	-0.095059	0.0159934	-0.060532	0.0174989	-0.043033	-0.0780309
	0	-0.00548689	-0.10858	-0.0127459	-0.280215	-0.000696721	-0.086977	-0.0824503	0.0398887	-0.0425616	-0.122339			0	-0.0356672	-0.0890721	-0.105962	0.0168377	-0.0392557	0.0379607	-0.0358598	0.0210713	-0.0147885	-0.0569311
	1	-0.0108967	-0.627056	0.00827049	-0.517166	-0.269057	-0.188797	-0.26745	0.0971403	-0.17031	-0.364591			1	-0.0759787	-0.0408918	-0.138552	0.046018	0.0152525	0.0150098	-0.0298571	0.0257491	-0.004108	-0.0556062
	2	-0.53047	-1.14366	-0.298025	-0.968297	-0.938221	-0.616682	-0.749226	0.118825	-0.630401	-0.868051			2	-0.0330115	-0.0285639	-0.105569	0.0312803	0.0170721	-0.00748197	-0.0210456	0.0180423	-0.00300338	-0.0390879
	3	-1.05421	-1.5347	-0.945943	-1.44762	-1.42806	-1.1686	-1.26319	0.0894705	-1.17372	-1.35266			3	0.0379393	-0.0573672	-0.0247	0.0960508	0.0312525	0.0169443	0.0166866	0.0198322	0.0365188	-0.00314561
	4	-1.4685	-1.81873	-1.55689	-1.91748	-1.84883	-1.65465	-1.71085	0.0664503	-1.6444	-1.7773			4	0.0288574	-0.0392689	0.00616885	0.119166	0.0302033	0.0298131	0.0291566	0.0192308	0.0483874	0.00992572
	5	-1.7774	-2.00229	-2.02866	-2.26974	-2.19584	-2.01975	-2.04895	0.0640105	-1.98494	-2.11296			5	-0.0618803	-0.0197279	-0.0111918	0.112428	-0.0296	-0.0164984	-0.00441175	0.0223701	0.0179584	-0.0267819
	6	-2.20578	-2.13607	-2.46101	-2.43867	-2.39419	-2.21985	-2.30926	0.051555	-2.25771	-2.36082			6	-0.125569	-0.0948262	0.105136	0.0646082	-0.0475344	-0.0489246	-0.0245183	0.0337613	0.00924295	-0.0582796
	7	-2.5839	-2.22732	-3.01237	-2.49276	-2.43355	-2.35063	-2.51675	0.101244	-2.41551	-2.618			7	-0.127454	-0.15322	-0.0351918	0.0280508	-0.0799607	-0.0684328	-0.0727014	0.0242154	-0.0484859	-0.0969168
	8	-2.76867	-2.23622	-3.4084	-2.55851	-2.41319	-2.46363	-2.64144	0.154489	-2.48695	-2.79593			8	-0.1947	-0.181023	-0.0546836	-0.0159492	-0.115223	-0.122728	-0.114051	0.0259351	-0.088116	-0.139986
	9	-2.90136	-2.21366	-3.50371	-2.63371	-2.3492	-2.48306	-2.68078	0.174429	-2.50635	-2.85521			9	-0.243126	-0.242285	-0.0260607	-0.0869164	-0.132272	-0.147531	-0.146365	0.0319595	-0.114406	-0.178325
	10	-2.93926	-2.23461	-3.53089	-2.68685	-2.29588	-2.46712	-2.69244	0.181168	-2.51127	-2.8736			10	-0.127126	-0.345072	-0.0647984	-0.0706213	-0.171993	-0.134646	-0.152376	0.0383051	-0.114071	-0.190681
	11	-2.94496	-2.13009	-3.55591	-2.70153	-2.21386	-2.44088	-2.66454	0.198139	-2.4664	-2.86268			11	-0.183848	-0.399089	-0.0105361	-0.0738016	-0.147813	-0.146777	-0.160311	0.049392	-0.110919	-0.209703
	12	-2.94034	-2.0095	-3.58611	-2.69177	-2.13896	-2.36894	-2.6226	0.217832	-2.40477	-2.84044			12	-0.0819951	-0.533482	-0.0558803	-0.104851	-0.122207	-0.209744	-0.184693	0.0666042	-0.118089	-0.251297
	13	-2.85649	-1.90063	-3.57168	-2.66172	-2.05532	-2.30057	-2.55773	0.22843	-2.3293	-2.78616			13	-0.0683885	-0.611597	-0.13029	-0.154441	-0.116731	-0.173925	-0.209229	0.0746792	-0.13455	-0.283908
	14	-2.6885	-1.88356	-3.52491	-2.60453	-1.9384	-2.19629	-2.4727	0.228525	-2.24417	-2.70122			14	-0.142454	-0.679793	-0.22947	-0.15631	-0.144879	-0.16522	-0.253021	0.0788232	-0.174198	-0.331844
	15	-2.51188	-1.8093	-3.47506	-2.54659	-1.7825	-2.06571	-2.36517	0.237139	-2.12804	-2.60231			15	-0.112995	-0.651466	-0.287962	-0.227244	-0.149534	-0.231236	-0.27674	0.0722763	-0.204463	-0.349016

## Sheet: Figure 1g, 1h
Figure 1g, 1h		WT	WT	WT	WT	WT								TRPA1 KO	TRPA1 KO	TRPA1 KO	TRPA1 KO	TRPA1 KO
tail temperature	time(min)	toe 1	toe 2	toe 3	toe 4	toe 5	AVERAGE	SEM	up	down		tail temperature	time(min)	toe2	toe3	toe4	toe 11	toe 12	AVERAGE	SEM	up	down
	-10	22.9	23.5	23.2	23.3	23.4	23.26	0.0920869	23.3521	23.1679			-10	23.2	23.5	23.1	23.6	23	23.28	0.103537	23.3835	23.1765
	-9	23	23.4	23.6	23.3	23.2	23.3	0.0894427	23.3894	23.2106			-9	23.4	23.5	23	23.6	22.8	23.26	0.137405	23.3974	23.1226
	-8	23	23.4	23.5	23.5	23.2	23.32	0.0867179	23.4067	23.2333			-8	23.5	23.4	23.6	23.8	23	23.46	0.118659	23.5787	23.3413
	-7	23.3	23.5	23.4	23.2	23.6	23.4	0.0632456	23.4632	23.3368			-7	23.2	23.6	23.1	23.6	23	23.3	0.113137	23.4131	23.1869
	-6	23.2	23.5	23.5	23.2	23.6	23.4	0.0748331	23.4748	23.3252			-6	23.4	23.6	23	23.8	22.7	23.3	0.178885	23.4789	23.1211
	-5	23.4	23.1	23.2	23.3	23.5	23.3	0.0632456	23.3632	23.2368			-5	23.5	23.5	23.4	23.6	22.8	23.36	0.128374	23.4884	23.2316
	-4	23	22.8	23.1	23.8	23.7	23.28	0.177539	23.4575	23.1025			-4	24.3	23.3	23.3	23.7	22.3	23.38	0.291753	23.6718	23.0882
	-3	23.3	23.1	23.3	23.3	23.9	23.38	0.121326	23.5013	23.2587			-3	23.5	23.3	23.5	23.2	23	23.3	0.0848528	23.3849	23.2151
	-2	23.3	23.1	23.1	23.7	23.5	23.34	0.104307	23.4443	23.2357			-2	24.1	23.2	23.3	23.2	22.8	23.32	0.190578	23.5106	23.1294
	-1	23.6	22.6	23.3	23.9	23.8	23.44	0.208998	23.649	23.231			-1	23.7	23.1	23.2	24	23.1	23.42	0.163463	23.5835	23.2565
Add 2MT	0	22.9	23.2	23.6	23.4	24.1	23.44	0.180222	23.6202	23.2598		Add 2MT	0	23.3	23.6	22.7	23.8	22.9	23.26	0.184608	23.4446	23.0754
	1	23.5	27.4	26.7	26.1	26.4	26.02	0.595584	26.6156	25.4244			1	23.5	23.6	23	23.6	22.6	23.26	0.177989	23.438	23.082
	2	26.1	26.2	29.7	28.9	28.6	27.9	0.65909	28.5591	27.2409			2	23.6	23.4	23.6	23.5	23.1	23.44	0.0829458	23.5229	23.3571
	3	29.1	29.5	29.5	29.7	29.3	29.42	0.091214	29.5112	29.3288			3	23.8	23.4	23.8	23.6	23	23.52	0.133866	23.6539	23.3861
	4	28.2	28	28.4	28.5	29.5	28.52	0.232207	28.7522	28.2878			4	23.5	22.9	23.2	23.1	23.2	23.18	0.0867179	23.2667	23.0933
	5	29.7	26.7	27.3	26.7	28.9	27.86	0.546699	28.4067	27.3133			5	23.4	23	23.6	23.1	23.4	23.3	0.0979796	23.398	23.202
	6	26.9	25.6	26.1	26.9	29	26.9	0.51923	27.4192	26.3808			6	23.6	23.5	23	23.5	23	23.32	0.117983	23.438	23.202
	7	24.8	24.7	24.6	25.3	28.2	25.52	0.608868	26.1289	24.9111			7	24	23.7	23.4	22.7	22.9	23.34	0.216518	23.5565	23.1235
	8	24.6	24.1	24.5	25.3	28	25.3	0.628013	25.928	24.672			8	23.5	24	23.7	23.2	23	23.48	0.158493	23.6385	23.3215
	9	23.6	23.8	23.2	24.6	28	24.64	0.778511	25.4185	23.8615			9	23.1	23.8	23.7	23.3	23.1	23.4	0.132665	23.5327	23.2673
	10	23.6	23.3	23.9	23.8	26.6	24.24	0.535612	24.7756	23.7044			10	23.5	23.5	23.4	23	22.8	23.24	0.128374	23.3684	23.1116
	11	23.3	23.4	23.8	25.8	25.2	24.3	0.452548	24.7525	23.8475			11	23.8	24.3	23.4	23.2	22.7	23.48	0.242322	23.7223	23.2377
	12	23.1	23.3	23.2	26.2	24.3	24.02	0.524137	24.5441	23.4959			12	23.6	23.6	23.3	23	23.2	23.34	0.104307	23.4443	23.2357
	13	23.1	23.2	23.1	26.5	24	23.98	0.58337	24.5634	23.3966			13	23.7	23.7	23.6	23	22.7	23.34	0.184608	23.5246	23.1554
	14	23.3	23	23.5	26	24.3	24.02	0.482825	24.5028	23.5372			14	23.1	23.8	23.8	22.9	23.1	23.34	0.171114	23.5111	23.1689
	15	23.1	23.1	23.8	25.9	24.4	24.06	0.465274	24.5253	23.5947			15	23.8	24.3	23.3	23	23.1	23.5	0.217256	23.7173	23.2827
baseline		23.2	23.2	23.32	23.45	23.54						baseline		23.58	23.4	23.25	23.61	22.85
during 2MT treatment		24.9313	24.9062	25.3063	26.225	26.8						during 2MT treatment		23.55	23.6313	23.4062	23.2187	22.9875
Average tail temperature change		1.73125	1.70625	1.98625	2.775	3.26						Average tail temperature change		-0.03	0.23125	0.15625	-0.39125	0.1375
							AVERAGE	SEM	up	down									AVERAGE	SEM	up	down
tail temperature change	-10	-0.3	0.3	-0.12	-0.15	-0.14	-0.082	0.0900844	0.0080844	-0.172084		tail temperature change	-10	-0.38	0.1	-0.15	-0.01	0.15	-0.058	0.0854822	0.0274822	-0.143482
	-9	-0.2	0.2	0.28	-0.15	-0.34	-0.042	0.107272	0.0652716	-0.149272			-9	-0.18	0.1	-0.25	-0.01	-0.05	-0.078	0.0555266	-0.0224734	-0.133527
	-8	-0.2	0.2	0.18	0.05	-0.34	-0.022	0.0955154	0.0735154	-0.117515			-8	-0.08	0	0.35	0.19	0.15	0.122	0.0672547	0.189255	0.0547453
	-7	0.1	0.3	0.08	-0.25	0.06	0.058	0.0789126	0.136913	-0.0209126			-7	-0.38	0.2	-0.15	-0.01	0.15	-0.038	0.0942932	0.0562932	-0.132293
	-6	0	0.3	0.18	-0.25	0.06	0.058	0.0828686	0.140869	-0.0248686			-6	-0.18	0.2	-0.25	0.19	-0.15	-0.038	0.0863203	0.0483203	-0.12432
	-5	0.2	-0.1	-0.12	-0.15	-0.04	-0.042	0.0564553	0.0144553	-0.0984553			-5	-0.08	0.1	0.15	-0.01	-0.05	0.022	0.0395373	0.0615373	-0.0175373
	-4	-0.2	-0.4	-0.22	0.35	0.16	-0.062	0.122846	0.0608462	-0.184846			-4	0.72	-0.1	0.05	0.09	-0.55	0.042	0.182503	0.224503	-0.140503
	-3	0.1	-0.1	-0.02	-0.15	0.36	0.038	0.0813093	0.119309	-0.0433093			-3	-0.08	-0.1	0.25	-0.41	0.15	-0.038	0.102427	0.0644266	-0.140427
	-2	0.1	-0.1	-0.22	0.25	-0.04	-0.002	0.0727956	0.0707956	-0.0747956			-2	0.52	-0.2	0.05	-0.41	-0.05	-0.018	0.138835	0.120835	-0.156835
	-1	0.4	-0.6	-0.02	0.45	0.26	0.098	0.172335	0.270335	-0.0743346			-1	0.12	-0.3	-0.05	0.39	0.25	0.082	0.107309	0.189309	-0.0253089
	0	-0.3	0	0.28	-0.05	0.56	0.098	0.132133	0.230133	-0.0341333			0	-0.28	0.2	-0.55	0.19	0.05	-0.078	0.131008	0.0530084	-0.209008
	1	0.3	4.2	3.38	2.65	2.86	2.678	0.583029	3.26103	2.09497			1	-0.08	0.2	-0.25	-0.01	-0.25	-0.078	0.0751212	-0.00287876	-0.153121
	2	2.9	3	6.38	5.45	5.06	4.558	0.617857	5.17586	3.94014			2	0.02	0	0.35	-0.11	0.25	0.102	0.0762837	0.178284	0.0257163
	3	5.9	6.3	6.18	6.25	5.76	6.078	0.0942507	6.17225	5.98375			3	0.22	0	0.55	-0.01	0.15	0.182	0.0911877	0.273188	0.0908123
	4	5	4.8	5.08	5.05	5.96	5.178	0.180231	5.35823	4.99777			4	-0.08	-0.5	-0.05	-0.51	0.35	-0.158	0.143761	-0.0142391	-0.301761
	5	6.5	3.5	3.98	3.25	5.36	4.518	0.550305	5.0683	3.9677			5	-0.18	-0.4	0.35	-0.51	0.55	-0.038	0.186578	0.148578	-0.224578
	6	3.7	2.4	2.78	3.45	5.46	3.558	0.473104	4.0311	3.0849			6	0.02	0.1	-0.25	-0.11	0.15	-0.018	0.0650784	0.0470784	-0.0830784
	7	1.6	1.5	1.28	1.85	4.66	2.178	0.561002	2.739	1.617			7	0.42	0.3	0.15	-0.91	0.05	0.002	0.211611	0.213611	-0.209611
	8	1.4	0.9	1.18	1.85	4.46	1.958	0.576461	2.53446	1.38154			8	-0.08	0.6	0.45	-0.41	0.15	0.142	0.162318	0.304318	-0.0203182
	9	0.4	0.6	-0.12	1.15	4.46	1.298	0.730054	2.02805	0.567946			9	-0.48	0.4	0.45	-0.31	0.25	0.062	0.171147	0.233147	-0.109147
	10	0.4	0.1	0.58	0.35	3.06	0.898	0.488282	1.38628	0.409718			10	-0.08	0.1	0.15	-0.61	-0.05	-0.098	0.12091	0.0229099	-0.21891
	11	0.1	0.2	0.48	2.35	1.66	0.958	0.398481	1.35648	0.559519			11	0.22	0.9	0.15	-0.41	-0.15	0.142	0.197046	0.339046	-0.0550462
	12	-0.1	0.1	-0.12	2.75	0.76	0.678	0.484813	1.16281	0.193187			12	0.02	0.2	0.05	-0.61	0.35	0.002	0.146626	0.148626	-0.144626
	13	-0.1	0	-0.22	3.05	0.46	0.638	0.549082	1.18708	0.0889179			13	0.12	0.3	0.35	-0.61	-0.15	0.002	0.157668	0.159668	-0.155668
	14	0.1	-0.2	0.18	2.55	0.76	0.678	0.441093	1.11909	0.236907			14	-0.48	0.4	0.55	-0.71	0.25	0.002	0.224453	0.226453	-0.222453
	15	-0.1	-0.1	0.48	2.45	0.86	0.718	0.420232	1.13823	0.297768			15	0.22	0.9	0.05	-0.61	0.25	0.162	0.215804	0.377804	-0.0538036

## Sheet: Figure 1j
		800 Pixels = 1mm
		640000 Pixels Sq = 1mm Sq
	PB Lateral External
	WT1	WT2	WT4	WT3	WT5	WTA			Mean	SEM	Ttest
Cfos	179	282	195	393	356				281	42.4087	0.00295401
Area Pixels	155195	261490	234865	296817	263889				242451	23925.8
Area	0.242492	0.408578	0.366977	0.463777	0.412327				0.37883	0.0373841
Cfos Per Area	738.168	690.198	531.369	847.391	863.393				734.104	60.2475
									#DIV/0!	#DIV/0!
	KO1	KO2	KO4	KO3	KO5	KOA			#DIV/0!	#DIV/0!
Cfos	144	44	117	26	116				89.4	22.9469
Area Pixels	212565	211106	166553	144220	164147				179718	13674.8
Area	0.332133	0.329853	0.260239	0.225344	0.25648				0.28081	0.0213669
Cfos Per Area	433.561	133.393	449.587	115.379	452.278				316.84	78.6855
	PSTH
	WT1	WT2	WT4	WT5	WT3	WTA			Mean	SEM	Ttest
Cfos	556	896	759	918	579				741.6	76.2054	0.00459678
Area Pixels	418558	856448	664740	656044	427161				604590	82397.5
Area	0.653997	1.3382	1.03866	1.02507	0.667439				0.944672	0.128746
Cfos Per Area	850.157	669.556	730.752	895.55	867.495				802.702	43.5749
									#DIV/0!	#DIV/0!
	KO1	KO2	KO4	KO5	KO3 REDO	KOA			#DIV/0!	#DIV/0!
Cfos	229	354	671	690	243				437.4	101.625
Area Pixels	562596	907606	840216	612674	474022				679423	83131
Area	0.879056	1.41813	1.31284	0.957303	0.740659				1.0616	0.129892
Cfos Per Area	260.507	249.624	511.107	720.775	328.086				414.02	89.8614
	Solitary 4 slices per mouse FAR POSTERIOR where spinal column structure becomes apparant
	WT1	WT2	WT4	WT5	WT3	WTA			Mean	SEM	Ttest
Cfos	667	713	574	882	782				723.6	52.0563	0.012053
Area Pixels	684926	611593	895719	874644	530668				730746	85159.7
Area	1.0702	0.955614	1.39956	1.36663	0.829169				1.14179	0.133062
Cfos Per Area	623.25	746.117	410.129	645.383	943.113				593.165	98.151
									#DIV/0!	#DIV/0!
	KO1	KO2	KO4	KO5	KO3	KOA			#DIV/0!	#DIV/0!
Cfos	444	154	404	598	234				334	90.7377
Area Pixels	613472	694361	921951	799285	576746				743261	92345.8
Area	0.95855	1.08494	1.44055	1.24888	0.901166				1.16135	0.14429
Cfos Per Area	463.2	141.943	280.449	478.828	259.664				295.197	93.0314

## Sheet: Sup Figure 1c-1i
	PVN 3 slices per mouse
	WT1	WT2	WT4	WT3	WT5	WTA			Mean	SEM	T Test
Cfos	474	980	737	705	944				768	91.4565	0.00908699
Area Pixels	278639	238578	228909	210215	188526				228973	15077.8
Area	0.435373	0.372778	0.35767	0.328461	0.294572				0.357771	0.023559
Cfos Per Area	1088.72	2628.91	2060.56	2146.37	3204.65				2225.84	349.801
									#DIV/0!	#DIV/0!
	KO1	KO2	KO4	KO3	KO5	KOA			#DIV/0!	#DIV/0!
Cfos	168	318	238	201	315				248	30.0816
Area Pixels	269506	258124	253174	242843	157803				236290	20085.1
Area	0.421103	0.403319	0.395584	0.379442	0.246567				0.369203	0.031383
Cfos Per Area	398.952	788.458	601.642	529.725	1277.54				719.264	153.105
	vlPAG 4 slices per mouse
	WT1	WT2	WT4	WT5	WT3	WTA			Mean	SEM	Ttest
Cfos	128	206	134	89	333				178	43.108	0.0412827
Area Pixels	1508943	1521465	2096032	708143	1708827				1508682	226502
Area	2.35772	2.37729	3.27505	1.10647	2.67004				2.35732	0.35391
Cfos Per Area	54.2897	86.6533	40.9154	80.4357	124.717				77.4023	14.4896
									#DIV/0!	#DIV/0!
						KOA			#DIV/0!	#DIV/0!
	KO1	KO2	KO4	KO5	KO3				#DIV/0!	#DIV/0!
Cfos	68	120	80	53	75				79.2	11.1687
Area Pixels	1170205	1714962	2268174	714457	1922955				1.55815e+06	276055
Area	1.82845	2.67963	3.54402	1.11634	3.00462				2.43461	0.431336
Cfos Per Area	37.1901	44.7823	22.5732	47.4766	24.9616				35.3968	5.05254
	dlPAG 4 slices per mouse
	WT1	WT2	WT4	WT5	WT3	WTA			Mean	SEM	Ttest
Cfos	79	189	73	105	97				108.6	20.9227	0.801151
Area Pixels	966573	1456215	1622412	588909	1435301				1213882	190578
Area	1.51027	2.27534	2.53502	0.92017	2.24266				1.89669	0.297779
Cfos Per Area	52.3085	83.0647	28.7966	114.109	43.2523				64.3063	15.2977
									#DIV/0!	#DIV/0!
	KO1	KO2	KO4	KO5	KO3	KOA			#DIV/0!	#DIV/0!
Cfos	97	130	93	108	151				115.8	10.8968
Area Pixels	1019057	1503574	1751094	565433	1259348				1.2197e+06	204066
Area	1.59228	2.34933	2.73608	0.883489	1.96773				1.90578	0.318853
Cfos Per Area	60.9191	55.3348	33.9902	122.243	76.7381				69.845	14.7797
	CEA
	WT1	WT3	WT4	WT5		WT2	WTA		Mean	SEM	Ttest
Cfos	542	309	377	434					415.5	49.3026	0.0195661
Area Pixels	1348226	417506	950877	578602					823803	207438
Area	2.1066	0.652353	1.48575	0.904066		0			1.28719	0.324122
Cfos Per Area	257.286	473.67	253.745	480.054		#DIV/0!			366.189	63.9145
									#DIV/0!	#DIV/0!
	KO1	KO3	KO4	KO5		KO2	KOA		#DIV/0!	#DIV/0!
Cfos	274	80	195	184					183.25	39.8275
Area Pixels	1032015	434710	898786	590647					739040	137232
Area	1.61252	0.679234	1.40435	0.922886		0			1.15475	0.214424
Cfos Per Area	169.92	117.78	138.854	199.375		#DIV/0!			156.482	17.8628
	PB Dorsal Central
	WT1	WT2	WT4	WT3	WT5	WTA			Mean	SEM	Ttest
Cfos	150	509	262	281	342				308.8	58.8909	0.307517
Area Pixels	534243	593589	979784	867298	788256				743728	107012
Area	0.834755	0.927483	1.53091	1.35515	1.23165				1.16208	0.167206
Cfos Per Area	179.694	548.797	171.14	207.357	277.676				276.747	91.0122
									#DIV/0!	#DIV/0!
	KO1	KO2	KO4	KO3	KO5	KOA			#DIV/0!	#DIV/0!
Cfos	329	218	196	123	246				216.5	42.6429
Area Pixels	2567800	548686	502727	547594	721481				1.0417e+06	508812
Area	4.01219	0.857322	0.785511	0.855616	1.12731				1.62766	0.795019
Cfos Per Area	82.0002	254.28	249.519	143.756	218.218				182.389	42.0765
	MnPO
	WT1	WT2	WT3						Mean	SEM	Ttest
Cfos	49	81	92								0.000709684
Area Pixels	26110	42751	48548						39136.3	6724.71
Area	0.171663	0.281072	0.319185						0.257307	0.0442125
Cfos Per Area	285.442	288.183	288.234						287.286	0.922177
	KO1	KO2	KO3
Cfos	79	123	122						108	14.5029
Area Pixels	30019	47754	50755						42842.7	6470.09
Area	0.197364	0.313964	0.333695						0.281674	0.0425384
Cfos Per Area	400.276	391.764	365.603						385.881	10.4325
	VMPO
	WT1	WT2	WT3						Mean	SEM	Ttest
Cfos	97	111	127								0.0204669
Area Pixels	48722	54812	68775						57436.3	5935.66
Area	0.320329	0.360368	0.45217						0.377622	0.0390247
Cfos Per Area	302.814	308.018	280.868						297.233	8.31947
	KO1	KO2	KO3
Cfos	180	197	117
Area Pixels	64201	79298	50711						64736.7	8256.7
Area	0.422097	0.521354	0.333406						0.425619	0.0542847
Cfos Per Area	426.442	377.862	350.924						385.076	22.0966
	LPBD
	WT1	WT2	WT3						Mean	SEM	Ttest
Cfos	114	14	19								0.539671
Area Pixels	94978	9095	13725						39266	27888
Area	0.624444	0.0597962	0.0902367						0.258159	0.183353
Cfos Per Area	182.562	234.129	210.557						209.083	14.9042
	KO1	KO2	KO3
Cfos	82	20	24
Area Pixels	70791	14437	17922						34383.3	18231.6
Area	0.465424	0.0949178	0.11783						0.226057	0.119866
Cfos Per Area	176.183	210.709	203.683						196.858	10.5345

## Sheet: Figure 2b, Sup Figure 2e-2g
Numbers from Orthagonal Projection Solitary Injections
										PVN															lePB axons are excessive and they cant be counted														PSTH
				Pixels	pixels per 100um	Area	cfos/mm	ctb/mm	double/mm	cfos	ctb	double	double/cfos	double/ctb					Pixels		Area	cfos/mm	ctb/mm	double/mm	cfos	ctb	double	double/cfos	double/ctb				Pixels	pixels per 100um	Area	cfos/mm	ctb/mm	double/mm	cfos	ctb	double	double/cfos	double/ctb						Pixels
		Sol2	3-6 R	264040	1800	0.0814938	2184.21	576.731	245.417	178	47	20	0.11236	0.425532	0.347135		Sol2	6=14 Innacurate	532360	1800	0.164309	1113.76	66.9472		183	11	4				Sol2	4=3 RE R															Sol2
			3-6 L	321863	1800	0.0993404	1832.08	463.054	171.129	182	46	17	0.0934066	0.369565				6=16 Innacurate	471110	1800	0.145404	1045.36	151.302		152	22	10					4=3RE L	1822609	3200	0.177989	657.343	224.733	101.13	117	40	18	0.153846	0.45	0.298562				4=2RE Right	3026836
			3-7 L	302874	1800	0.0934796	1026.96	866.499	235.345	96	81	22	0.229167	0.271605				6=15RE Right axon storm	1200298	3200	0.117217	1322.34	85.3121		155	10	7					4=5 RE Right	1883920	3200	0.183977	510.935	456.58	119.58	94	84	22	0.234043	0.261905					4=2Re Left	3664436
			3-7 R	285723	1800	0.0881861	1167.98	986.55	317.51	103	87	28	0.271845	0.321839				6=15 RE L	1300728	3200	0.127024	1527.27	149.578	55.1076	194	19	7	0.0360825	0.368421			4=5RE Left	1116312	3200	0.109015	917.306	256.846	73.3845	100	28	8	0.08	0.285714					3=9 Re Left	4094556
					3200													6=16 RE R Con	1098755	3200	0.1073	1127.68	130.475	55.9178	121	14	6	0.0495868	0.428571			4=7* R																3=9 RE Right	4952001
																		6=16 RE L Con	1485827	3200	0.1451	1592	48.2425	13.7836	231	7	2	0.00865801	0.285714			4=11 L	558339	1800	0.172327	1079.34	452.628	139.27	186	78	24	0.129032	0.307692					3-11 Re R	4200890
																																4-11 RE Right	1694725	3200	0.1655	1081.57	483.382	90.6342	179	80	15	0.0837989	0.1875					3=11 RE L	2241051
		Sol1	3-4 L	859775	3200	0.0839624	2131.91	500.224	154.831	179	42	13	0.0726257	0.309524	0.208265		Sol1	6=8**	827773	3201	0.0808372	1286.54	804.085		104	65	25				Sol1	4=7 L	1429932	3203	0.139642	1167.27	429.671	171.868	163	60	24	0.147239	0.4	0.310455			Sol1	3-4 L **	945438
			3-4 R	810129	3200	0.0791142	2123.51	530.878	214.879	168	42	17	0.10119	0.404762				6=7 R *	1548096	3202	0.151181	939.27	310.885	72.7603	142	47	11	0.0774648	0.234043			4=7 R	1477585	3204	0.144295	1538.51	339.581	124.744	222	49	18	0.0810811	0.367347					3-5 L **	924259
			3=5 R*	812058	3200	0.0793025	1475.36	1450.14	315.248	117	115	25	0.213675	0.217391				6=6 R *	2701532	3203	0.263821	868.011	341.14		229	90	28					4=5 R *	1402023	3205	0.136916	1730.98	1227.03	255.631	237	168	35	0.147679	0.208333					3-9 L *	3227243
			3-5 L *	799616	3200	0.0780875	922.043	1306.23	166.48	72	102	13	0.180556	0.127451							0	#DIV/0!	#DIV/0!	#DIV/0!				#DIV/0!	#DIV/0!			4=5 L	1342691	3206	0.131122	1624.44	800.78	190.662	213	105	25	0.117371	0.238095					3-7 L *	3256323
			3=6 R *	945783	3200	0.0923616	757.891	1494.13	140.751	70	138	13	0.185714	0.0942029							0	#DIV/0!	#DIV/0!	#DIV/0!				#DIV/0!	#DIV/0!			4-3 L	1607770	3207	0.157009	1178.28	1184.65	420.359	185	186	66	0.356757	0.354839					3-6*
			3=6 L *	888939	3200	0.0868104	691.161	2154.12	207.348	60	187	18	0.3	0.0962567							0	#DIV/0!	#DIV/0!	#DIV/0!				#DIV/0!	#DIV/0!			4-3 R	1513788	3208	0.147831	1143.2	689.978	202.935	169	102	30	0.177515	0.294118					3-8*
						0	#DIV/0!	#DIV/0!	#DIV/0!				#DIV/0!	#DIV/0!							0	#DIV/0!	#DIV/0!	#DIV/0!				#DIV/0!	#DIV/0!			4=1-8 available			0	#DIV/0!	#DIV/0!	#DIV/0!				#DIV/0!	#DIV/0!
		Sol 5				0	#DIV/0!	#DIV/0!	#DIV/0!				#DIV/0!	#DIV/0!			Sol 5				0	#DIV/0!	#DIV/0!	#DIV/0!				#DIV/0!	#DIV/0!		Sol 5				0	#DIV/0!	#DIV/0!	#DIV/0!				#DIV/0!	#DIV/0!				Sol 5
						0	#DIV/0!	#DIV/0!	#DIV/0!				#DIV/0!	#DIV/0!							0	#DIV/0!	#DIV/0!	#DIV/0!				#DIV/0!	#DIV/0!						0	#DIV/0!	#DIV/0!	#DIV/0!				#DIV/0!	#DIV/0!
						0	#DIV/0!	#DIV/0!	#DIV/0!				#DIV/0!	#DIV/0!							0	#DIV/0!	#DIV/0!	#DIV/0!				#DIV/0!	#DIV/0!						0	#DIV/0!	#DIV/0!	#DIV/0!				#DIV/0!	#DIV/0!
						0	#DIV/0!	#DIV/0!	#DIV/0!				#DIV/0!	#DIV/0!							0	#DIV/0!	#DIV/0!	#DIV/0!				#DIV/0!	#DIV/0!						0	#DIV/0!	#DIV/0!	#DIV/0!				#DIV/0!	#DIV/0!
						0	#DIV/0!	#DIV/0!	#DIV/0!				#DIV/0!	#DIV/0!							0	#DIV/0!	#DIV/0!	#DIV/0!				#DIV/0!	#DIV/0!						0	#DIV/0!	#DIV/0!	#DIV/0!				#DIV/0!	#DIV/0!
						0	#DIV/0!	#DIV/0!	#DIV/0!				#DIV/0!	#DIV/0!							0	#DIV/0!	#DIV/0!	#DIV/0!				#DIV/0!	#DIV/0!						0	#DIV/0!	#DIV/0!	#DIV/0!				#DIV/0!	#DIV/0!
						0	#DIV/0!	#DIV/0!	#DIV/0!				#DIV/0!	#DIV/0!							0	#DIV/0!	#DIV/0!	#DIV/0!				#DIV/0!	#DIV/0!						0	#DIV/0!	#DIV/0!	#DIV/0!				#DIV/0!	#DIV/0!
		Sol 6	2=10 L	680716	3200	0.0664762	2181.23	240.688	30.086	145	16	2	0.0137931	0.125	0.194133		Sol 6	5=3	1967637	3200	0.192152	1103.29	385.112		212	74	26				Sol 6	3=6 L	2058108	3200	0.200987	656.759	283.6	79.6071	132	57	16	0.121212	0.280702	0.349456			Sol 6	2=12 L	5393508
			2=12 L	949429	3200	0.0927177	2113.94	517.701	107.854	196	48	10	0.0510204	0.208333				5=5	1659797	3200	0.16209	1634.9	74.0331	43.186	265	12	7	0.0264151	0.583333			3=8 L	1436253	3200	0.140259	1518.62	755.744	270.927	213	106	38	0.178404	0.358491					2=15 R	6701792
			2=15 L	1014182	3200	0.0990412	767.357	605.808	171.646	76	60	17	0.223684	0.283333				5=6	1176396	3200	0.114882	1532	17.4091	0	176	2	0	0	0			3=10 L	1625778	3200	0.158767	1486.45	592.061	214.15	236	94	34	0.144068	0.361702					3=1 L	5992739
			2=10 Con R	699161	3200	0.0682774	2328.73	102.523	0	159	7	0	0	0				5=3 Con	1605988	3200	0.156835	1236.97	89.2659	31.8807	194	14	5	0.0257732	0.357143			3=6 CON R	1897489	3200	0.185302	895.837	437.125	167.295	166	81	31	0.186747	0.382716					2=12 Con R	4813456
			2=12 Con R	1060640	3200	0.103578	2143.31	328.255	135.164	222	34	14	0.0630631	0.411765				5=5 Con	1154714	3200	0.112765	1312.46	8.868	0	148	1	0	0	0			3=8 CON R	1561557	3200	0.152496	1586.93	518.047	183.612	242	79	28	0.115702	0.35443					2=15 Con L	4614718
			2=15 Con R	702197	3200	0.0685739	685.392	641.643	87.4968	47	44	6	0.12766	0.136364				5=6 CON	991904	3200	0.0968656	609.091	10.3236		59	1	1					3=10 CON R	1868587	3200	0.182479	1720.74	504.167	180.843	314	92	33	0.105096	0.358696					3=1 Con R	5871837
		Sol4															Sol4														Sol4																Sol4
			average			0.0567001	#DIV/0!	#DIV/0!	#DIV/0!	129.375	68.5	14.6875	#DIV/0!	#DIV/0!			average	average			0.0822225	#DIV/0!	#DIV/0!	#DIV/0!	171	25.9333	9.26667	#DIV/0!	#DIV/0!		average				0.107437	#DIV/0!	#DIV/0!	#DIV/0!	186.353	87.5882	27.3529	#DIV/0!	#DIV/0!				average
			stdev			0.0242412	#DIV/0!	#DIV/0!	#DIV/0!	32.1302	27.4267	4.41069	#DIV/0!	#DIV/0!			stdev	stdev			0.0457369	#DIV/0!	#DIV/0!	#DIV/0!	30.9485	16.6039	5.44875	#DIV/0!	#DIV/0!		stdev				0.0448555	#DIV/0!	#DIV/0!	#DIV/0!	32.9703	23.4264	7.43007	#DIV/0!	#DIV/0!				stdev
		Average of Mice															Average of Mice														Average of Mice																Average of Mice
			Sol2				1552.81	723.208	242.35	139.75	65.25	21.75	0.176694	0.347135				Sol2				1288.07	105.309	41.603	172.667	13.8333	6	0.0314424	0.360902			Sol2				849.299	374.834	104.8	135.2	62	17.4	0.136144	0.298562					Sol2
			Sol1				1350.31	1239.29	199.923	111	104.333	16.5	0.175627	0.208265				Sol1				1031.27	485.37	72.7603	158.333	67.3333	21.3333	0.0774648	0.234043			Sol1				1397.11	778.614	227.7	198.167	111.667	33	0.171274	0.310455					Sol1
			Sol6				1703.33	406.103	88.7077	140.833	34.8333	8.16667	0.0798701	0.194133				Sol6				1238.12	97.5019	18.7667	175.667	17.3333	6.5	0.0130471	0.235119			Sol6				1310.89	515.124	182.739	217.167	84.8333	30	0.141871	0.349456					Sol6
		Average of Average					1535.48	789.533	176.994	130.528	68.1389	15.4722	0.144064	0.249844			Average of Average					1185.82	229.394	44.3767	168.889	32.8333	11.2778	0.0406514	0.276688		Average of Average					1185.77	556.191	171.746	183.511	86.1667	26.8	0.149763	0.319491				Average of Average
		SEM of Averages					102.274	242.795	45.8106	9.7689	20.1149	3.9547	0.0320983	0.0488163			SEM of Averages					78.6073	128.008	15.6482	5.34836	17.2796	5.02985	0.0191574	0.0421083		SEM of Averages					170.066	118.356	35.9014	24.7704	14.353	4.77912	0.0108817	0.0153708				SEM of Averages
[truncated: 10 more columns]

## Sheet: Figure 2c, Sup Figure 7a
vGlut2	PSTh-1			PSTh-2			PSTh-3
	Double	Fos		Double	Fos		Double	Fos
	52	60		64	72		62	73
	26	33		42	49		68	86
	36	42		50	45		89	106
	62	68		77	88		26	33
	40	40		63	69		58	76
	35	45		42	51		64	66
Sum	251	288		338	374		367	440
										average	sem
Double/Fos*100		87.1528			90.3743			83.4091		86.9787	2.01257
		87.1528			90.3743			83.4091		0.869787	0.0321098
										0.130213	0.96789
vGlut2	Pbel-1
	Double	Fos		Double	Fos		Double	Fos
	22	28		60	67		59	67
	31	35		50	61		64	72
	44	50		44	49		98	118
	46	56		64	70		39	40
	64	70		61	73		41	63
	34	39		41	47		47	60
Sum	241	278		320	367		348	420
										average	sem
Double/Fos*100		86.6906			87.1935			82.8571		85.5804	1.36935
										0.855804	0.0435092
										0.144196	0.956491
vGAT	PSTh-1			PSTh-2			PSTh-3
	Double	Fos		Double	Fos		Double	Fos
	0	51		2	73		6	148
	0	34		2	55		4	139
	4	51		1	61		2	87
	5	59		0	59		0	78
	4	44		1	81		0	94
	1	21		2	44		1	72
Sum	14	260		8	373		13	618
										average	sem
Double/Fos*100		5.38462			2.14477			2.10356		3.21098	1.08688
		94.6154			97.8552			97.8964		96.789	1.08688
vGAT	Pbel-1
	Double	Fos		Double	Fos		Double	Fos
	0	45		1	38		3	58
	9	74		1	44		1	30
	4	43		4	74		2	16
	4	62		0	70		1	34
	3	26		1	66		0	47
	4	81		1	30		0	26
Sum	24	331		8	322		7	211
										average	sem
Double/Fos*100		7.25076			2.48447			3.31754		4.35092	1.46973

## Sheet: Figure 2g, 2h
Figure 2g, 2h		hM4	hM4	hM4	hM4	hM4	hM4	hM4								mCherry	mCherry	mCherry	mCherry	mCherry	mCherry	mCherry	mCherry
Tail temperature	time(min)	19044		19807	45871	51768	45871DD	19044-PB folder	AVERAGE	SEM	up	down		tai temperature	time(min)	52894	52892	1013 19044	1101 19784	1103 19044	1103 19807	1128 19807	1128 19784	AVERAGE	SEM	up	down
	-10	24.1		24.4	23.4	25	24.1	25	24.3333	0.228116	24.5614	24.1052			-10			24.6	25		24.7	24.4	24.6	24.66	0.0876356	24.7476	24.5724
	-9	24.5		24.3	23.3	24.8	24.1	24.7	24.2833	0.203329	24.4867	24.08			-9			25.1	24.5		24.8	24.5	24.3	24.64	0.12522	24.7652	24.5148
	-8	24.8		24.5	23.6	24.8	24	24.4	24.35	0.175989	24.526	24.174			-8			25.2	24.6		24.4	24.5	24.4	24.62	0.133866	24.7539	24.4861
	-7	24.6		25	23.6	25.2	24.3	24.6	24.55	0.210489	24.7605	24.3395			-7			25.2	24.4		24.5	25	24.3	24.68	0.158493	24.8385	24.5215
	-6	24		24.9	23.7	25.4	24.3	24.5	24.4667	0.229331	24.696	24.2373			-6			26	24.4		24.5	24.9	24.5	24.86	0.266233	25.1262	24.5938
	-5	24.4		24.5	24.5	25.3	24.5	24.3	24.5833	0.134199	24.7175	24.4491			-5			25.6	24.5		24.2	24.5	24.7	24.7	0.213542	24.9135	24.4865
	-4	24.8		24.5	23.5	25	24.5	24.4	24.45	0.19257	24.6426	24.2574			-4			25.5	24.2		24.4	24.5	24.3	24.58	0.210523	24.7905	24.3695
	-3	24.5		24.9	23.4	25	24.4	24.4	24.4333	0.211695	24.645	24.2216			-3			25.5	24.4		24.4	24.5	24.5	24.66	0.188892	24.8489	24.4711
	-2	24.3		26.2	23.5	25	24.6	24.3	24.65	0.337268	24.9873	24.3127			-2			25.3	24.3		24.5	25.2	24.4	24.74	0.188892	24.9289	24.5511
	-1	24.3		25.7	23.9	24.8	24.5	24.4	24.6	0.228522	24.8285	24.3715			-1			25.4	24.2		24.8	24.6	24.6	24.72	0.175271	24.8953	24.5447
Add 2MT	0	24.3		25.6	24.3	24.7	24.1	24.5	24.5833	0.200578	24.7839	24.3828		Add 2MT	0			25.3	24.4		25	24.5	24.6	24.76	0.151261	24.9113	24.6087
	1	25.5		28.2	26.6	26.1	24.7	24.8	25.9833	0.488431	26.4718	25.4949			1			25.8	25.8		27.3	27.8	25.7	26.48	0.397391	26.8774	26.0826
	2	29.7		29.6	29.3	29.6	24.6	28.4	28.5333	0.739995	29.2733	27.7933			2			29.6	29.7		30.6	31.3	28	29.84	0.49687	30.3369	29.3431
	3	29		29.6	28.6	29.5	24.8	28.4	28.3167	0.666007	28.9827	27.6507			3			31.2	31.2		31.1	30.3	27.6	30.28	0.617997	30.898	29.662
	4	27.3		29.2	27	28.3	24.8	27.6	27.3667	0.553106	27.9198	26.8136			4			31.6	31.8		29.8	29.2	27.2	29.92	0.755989	30.676	29.164
	5	26.4		28.7	25.9	27.1	24.8	26.5	26.5667	0.484003	27.0507	26.0827			5			31.6	31.2		29.3	27.5	26.7	29.26	0.869299	30.1293	28.3907
	6	25.4		27.4	25.3	26.4	25.1	25.7	25.8833	0.324394	26.2077	25.5589			6			31.3	30.2		28.5	27	25.7	28.54	0.912403	29.4524	27.6276
	7	24.8		26.6	24.9	25.7	25.8	25	25.4667	0.259986	25.7267	25.2067			7			31.1	29.2		26.8	26.3	25.8	27.84	0.896482	28.7365	26.9435
	8	24.4		26	24	25.4	25.7	24.7	25.0333	0.293131	25.3265	24.7402			8			30.6	28.9		26.7	26	25.7	27.58	0.840666	28.4207	26.7393
	9	24.3		25.6	23.6	24.9	25.9	24.5	24.8	0.31798	25.118	24.482			9			30.3	28.2		26	24.9	25.7	27.02	0.881544	27.9015	26.1385
	10	24		25.3	23.6	24.6	25.7	24.4	24.6	0.293447	24.8934	24.3066			10			29.4	27.9		25.1	24.6	25.5	26.5	0.823165	27.3232	25.6768
	11	23.7		25.7	23.6	24.5	25.5	24.2	24.5333	0.33222	24.8656	24.2011			11			28.1	27.7		24.6	24.8	24.8	26	0.69685	26.6969	25.3031
	12	24.4		24.7	23.9	24.5	25.2	24.2	24.4833	0.165692	24.649	24.3176			12			26.4	25.7		24.7	25	24.8	25.32	0.287611	25.6076	25.0324
	13	24		24.6	23.5	24.4	25	24	24.25	0.19685	24.4469	24.0531			13			26.4	25.1		24.7	24.9	24.7	25.16	0.285096	25.4451	24.8749
	14	24		24.4	23.5	24.3	25.5	23.9	24.2667	0.254588	24.5213	24.0121			14			26.1	24.8		24.7	24.6	25	25.04	0.244295	25.2843	24.7957
	15	24.1		24.2	23.7	24.1	25.6	23.7	24.2333	0.262114	24.4954	23.9712			15			25.9	24.3		24.4	25.2	24.9	24.94	0.260154	25.2002	24.6798
baseline		24.43	#DIV/0!	24.89	23.64	25.03	24.33	24.5						baseline				25.34	24.45		24.52	24.66	24.46
during 2MT treatment		25.3313	#DIV/0!	26.5875	25.0813	25.8813	25.175	25.2812						during 2MT treatment				28.7937	27.8812		26.8313	26.4938	25.775
Average tail temperature change		0.90125	#DIV/0!	1.6975	1.44125	0.85125	0.845	0.78125						Average tail temperature change				3.45375	3.43125		2.31125	1.83375	1.315
									AVERAGE	SEM	up	down												AVERAGE	SEM	up	down
Tail temperature change	-10	-0.33		-0.49	-0.24	-0.03	-0.23	0.5	-0.136667	0.12892	-0.00774665	-0.265587		Tail temperature change	-10			-0.74	0.55		0.18	-0.26	0.14	-0.026	0.155428	0.129428	-0.181428
	-9	0.07		-0.59	-0.34	-0.23	-0.23	0.2	-0.186667	0.10611	-0.080557	-0.292776			-9			-0.24	0.05		0.28	-0.16	-0.16	-0.046	0.0669179	0.0209179	-0.112918
	-8	0.37		-0.39	-0.04	-0.23	-0.33	-0.1	-0.12	0.102198	-0.0178019	-0.222198			-8			-0.14	0.15		-0.12	-0.16	-0.06	-0.066	0.039975	-0.026025	-0.105975
	-7	0.17		0.11	-0.04	0.17	-0.03	0.1	0.08	0.0349603	0.11496	0.0450397			-7			-0.14	-0.05		-0.02	0.34	-0.16	-0.006	0.0639375	0.0579375	-0.0699375
	-6	-0.43		0.01	0.06	0.37	-0.03	0	-0.00333333	0.0952093	0.091876	-0.0985427			-6			0.66	-0.05		-0.02	0.24	0.04	0.174	0.0930484	0.267048	0.0809516
	-5	-0.03		-0.39	0.86	0.27	0.17	-0.2	0.113333	0.163072	0.276406	-0.049739			-5			0.26	0.05		-0.32	-0.16	0.24	0.014	0.0797997	0.0937997	-0.0657997
	-4	0.37		-0.39	-0.14	-0.03	0.17	-0.1	-0.02	0.0980363	0.0780363	-0.118036			-4			0.16	-0.25		-0.12	-0.16	-0.16	-0.106	0.0493761	-0.0566239	-0.155376
	-3	0.07		0.01	-0.24	-0.03	0.07	-0.1	-0.0366667	0.0442007	0.00753405	-0.0808674			-3			0.16	-0.05		-0.12	-0.16	0.04	-0.026	0.0407185	0.0147185	-0.0667185
	-2	-0.13		1.31	-0.14	-0.03	0.27	-0.2	0.18	0.21551	0.39551	-0.0355097			-2			-0.04	-0.15		-0.02	0.54	-0.06	0.054	0.0873384	0.141338	-0.0333384
	-1	-0.13		0.81	0.26	-0.23	0.17	-0.1	0.13	0.142498	0.272498	-0.0124976			-1			0.06	-0.25		0.28	-0.06	0.14	0.034	0.0636239	0.0976239	-0.0296239
	0	-0.13		0.71	0.66	-0.33	-0.23	0	0.113333	0.170076	0.28341	-0.0567429			0			-0.04	-0.05		0.48	-0.16	0.14	0.074	0.0794229	0.153423	-0.00542292
	1	1.07		3.31	2.96	1.07	0.37	0.3	1.51333	0.485722	1.99906	1.02761			1			0.46	1.35		2.78	3.14	1.24	1.794	0.355933	2.14993	1.43807
	2	5.27		4.71	5.66	4.57	0.27	3.9	4.06333	0.728323	4.79166	3.33501			2			4.26	5.25		6.08	6.64	3.54	5.154	0.402465	5.55646	4.75154
	3	4.57		4.71	4.96	4.47	0.47	3.9	3.84667	0.630285	4.47695	3.21638			3			5.86	6.75		6.58	5.64	3.14	5.594	0.458354	6.05235	5.13565
	4	2.87		4.31	3.36	3.27	0.47	3.1	2.89667	0.479651	3.37632	2.41702			4			6.26	7.35		5.28	4.54	2.74	5.234	0.553035	5.78704	4.68096
	5	1.97		3.81	2.26	2.07	0.47	2	2.09667	0.395613	2.49228	1.70105			5			6.26	6.75		4.78	2.84	2.24	4.574	0.633923	5.20792	3.94008
	6	0.97		2.51	1.66	1.37	0.77	1.2	1.41333	0.23102	1.64435	1.18231			6			5.96	5.75		3.98	2.34	1.24	3.854	0.655193	4.50919	3.19881
	7	0.37		1.71	1.26	0.67	1.47	0.5	0.996667	0.207387	1.20405	0.78928			7			5.76	4.75		2.28	1.64	1.34	3.154	0.626201	3.7802	2.5278
	8	-0.03		1.11	0.36	0.37	1.37	0.2	0.563333	0.204962	0.768295	0.358372			8			5.26	4.45		2.18	1.34	1.24	2.894	0.584797	3.4788	2.3092
	9	-0.13		0.71	-0.04	-0.13	1.57	0	0.33	0.25555	0.58555	0.0744505			9			4.96	3.75		1.48	0.24	1.24	2.334	0.616683	2.95068	1.71732
	10	-0.43		0.41	-0.04	-0.43	1.37	-0.1	0.13	0.254133	0.384133	-0.124133			10			4.06	3.45		0.58	-0.06	1.04	1.814	0.577813	2.39181	1.23619
	11	-0.73		0.81	-0.04	-0.53	1.17	-0.3	0.0633333	0.284133	0.347466	-0.2208			11			2.76	3.25		0.08	0.14	0.34	1.314	0.492156	1.80616	0.821844
	12	-0.03		-0.19	0.26	-0.53	0.87	-0.3	0.0133333	0.184942	0.198276	-0.171609			12			1.06	1.25		0.18	0.34	0.34	0.634	0.153291	0.787291	0.480709
	13	-0.43		-0.29	-0.14	-0.63	0.67	-0.5	-0.22	0.174324	-0.0456759	-0.394324			13			1.06	0.65		0.18	0.24	0.24	0.474	0.119407	0.593407	0.354593
	14	-0.43		-0.49	-0.14	-0.73	1.17	-0.6	-0.203333	0.261318	0.0579846	-0.464651			14			0.76	0.35		0.18	-0.06	0.54	0.354	0.10014	0.45414	0.25386
	15	-0.33		-0.69	0.06	-0.93	1.27	-0.8	-0.236667	0.305974	0.0693078	-0.542641			15			0.56	-0.15		-0.12	0.54	0.44	0.254	0.113261	0.367261	0.140739

## Sheet: Figure 2i, 2j
Figure 2i, 2j		hM4	hM4	hM4	hM4	hM4	hM4	hM4								mCherry	mCherry	mCherry	mCherry	mCherry	mCherry	mCherry	mCherry
Skin temperature	time(min)	19044	19784	19807	45871	51768	45871DD	19044 in PB folder	AVERAGE	SEM	up	down		Skin temperature	time(min)	52894	52892	1013 19044	1101 19784	1103 19044	1103 19807	1128 19807	1128 19784	AVERAGE	SEM	up	down
	-10	37.7584	37.5165	37.5857	37.742	36.7169	36.8947	37.2079	37.346	0.14513	37.4911	37.2009			-10	38.3143	37.5085	36.839	36.3313	37.4703	37.5308	37.4569	37.5686	37.3775	0.191796	37.5693	37.1857
	-9	37.7786	37.5328	37.6522	37.7604	36.5975	36.6955	37.1949	37.316	0.174233	37.4902	37.1417			-9	38.3268	37.4548	37.2763	36.2756	37.3323	37.5175	37.4115	37.5493	37.393	0.184639	37.5777	37.2084
	-8	37.4389	37.6444	37.6183	37.9573	36.6767	36.7241	37.4004	37.3514	0.167997	37.5194	37.1834			-8	38.329	37.3973	37.101	36.2623	37.4456	37.3056	37.4267	37.5664	37.3543	0.188306	37.5426	37.1659
	-7	37.3707	37.4263	37.5142	37.8944	36.8149	36.6879	37.487	37.3136	0.147348	37.461	37.1663			-7	38.3434	37.2401	37.1515	36.4829	37.3806	37.4488	37.5265	37.6704	37.4055	0.172755	37.5783	37.2328
	-6	37.4665	37.4315	37.7001	37.5877	36.685	36.6474	37.3885	37.2724	0.149453	37.4218	37.1229			-6	38.3683	37.1446	37.1578	36.4502	37.3471	37.5817	37.6176	37.6107	37.4098	0.180737	37.5905	37.229
	-5	37.4942	37.4879	37.6941	37.5479	36.5561	36.9042	37.366	37.2929	0.143138	37.4361	37.1498			-5	38.3363	37.4126	37.2233	36.1804	37.3498	37.5194	37.5699	37.7145	37.4133	0.199166	37.6124	37.2141
	-4	37.7271	37.5546	37.7402	37.7469	36.631	36.8626	37.5281	37.3986	0.160584	37.5592	37.238			-4	38.2422	37.2612	37.2358	36.4109	37.4168	37.4582	37.6743	37.4706	37.3962	0.168525	37.5648	37.2277
	-3	37.722	37.4895	37.8404	37.7431	36.6099	36.7842	37.6169	37.4009	0.17343	37.5743	37.2274			-3	38.2385	37.2586	37.2536	36.162	37.4559	37.5243	37.5816	37.5196	37.3743	0.191122	37.5654	37.1831
	-2	37.6536	37.4557	37.7175	37.641	36.5714	36.79	37.5765	37.3437	0.162507	37.5062	37.1812			-2	38.3354	37.2806	37.2435	36.301	37.3474	37.3494	37.6165	37.6253	37.3874	0.186378	37.5738	37.201
	-1	37.7876	37.4418	37.6815	37.6828	36.5674	36.7709	37.5879	37.36	0.170489	37.5305	37.1895			-1	38.277	37.4878	37.1817	36.3237	37.4712	37.2867	37.7055	37.5392	37.4091	0.181691	37.5908	37.2274
Add 2MT	0	37.5636	37.4858	37.6201	37.1147	36.6924	37	37.442	37.2741	0.12083	37.3949	37.1532		Add 2MT	0	38.099	37.2444	37.0332	35.9003	37.4106	37.3532	37.5202	37.417	37.2472	0.206413	37.4536	37.0408
	1	36.9942	36.9215	37.0069	36.6776	36.3453	36.8421	36.9831	36.8244	0.0842859	36.9087	36.7401			1	37.7451	37.0938	36.5919	35.4387	36.6535	37.2053	37.0198	37.3226	36.8838	0.227996	37.1118	36.6558
	2	36.3945	36.2868	36.3279	36.3156	35.7645	36.3316	36.3788	36.2571	0.0770931	36.3342	36.18			2	37.1254	36.4921	36.2342	34.797	35.1631	36.5247	36.2992	36.752	36.1735	0.262228	36.4357	35.9113
	3	35.9932	36.1042	35.9925	36.1962	35.3436	36.0936	35.9158	35.9484	0.0987213	36.0472	35.8497			3	36.5829	36.1757	35.8771	34.5344	35.2807	35.8142	35.843	36.1018	35.7762	0.206156	35.9824	35.5701
	4	35.8014	36.0316	35.74	36.1805	34.8179	35.9662	35.4617	35.7142	0.160174	35.8744	35.554			4	36.1202	35.9723	35.1617	34.364	35.2211	35.2964	35.5849	35.5858	35.4133	0.180551	35.5939	35.2328
	5	35.6905	36.0579	35.677	36.0867	34.5398	35.8232	35.3168	35.5988	0.187068	35.7859	35.4118			5	35.8957	35.758	34.5854	34.2513	34.6347	34.9641	35.4306	35.235	35.0943	0.194192	35.2885	34.9001
	6	35.698	36.1252	35.6305	36.1283	34.3503	35.718	35.4318	35.5832	0.210318	35.7935	35.3729			6	35.7695	35.3806	34.9544	34.1412	34.2923	34.795	35.3558	34.9555	34.9555	0.182526	35.1381	34.773
	7	35.9406	36.1236	35.6084	36.1296	34.2669	35.7449	35.5113	35.6179	0.224718	35.8426	35.3932			7	35.5474	35.1042	34.9899	34.1704	34.0445	34.5601	35.3681	34.6833	34.8085	0.178871	34.9874	34.6296
	8	35.8855	36.0883	35.7481	36.0988	34.3554	35.823	35.5568	35.6509	0.210602	35.8615	35.4403			8	35.392	35.0344	34.8211	34.1513	33.7634	34.4173	35.3739	34.6853	34.7048	0.190298	34.8951	34.5145
	9	35.6847	36.2953	35.7955	36.3298	34.5212	36.0219	35.6296	35.754	0.213714	35.9677	35.5403			9	35.2539	35.015	34.6756	34.2298	33.6441	34.1823	35.23	34.7307	34.6202	0.18714	34.8073	34.433
	10	35.8369	36.2308	35.7371	36.4984	34.5609	35.7676	35.5772	35.7441	0.213951	35.9581	35.5302			10	35.1667	35.1356	34.5207	34.2763	33.528	34.2057	35.306	34.6927	34.604	0.198854	34.8028	34.4051
	11	35.9997	36.1897	35.4468	36.4907	34.5792	35.7982	35.7166	35.7458	0.215248	35.9611	35.5306			11	35.0247	35.3037	34.3856	34.1855	33.2029	34.1574	35.4295	34.7633	34.5566	0.241761	34.7983	34.3148
	12	36.1175	36.3515	35.4799	36.68	34.4604	35.836	35.7056	35.8044	0.250973	36.0554	35.5534			12	35.0021	35.4073	34.2401	34.0366	33.1018	34.2922	35.4733	34.9555	34.5636	0.264516	34.8281	34.2991
	13	36.2115	36.3516	35.7269	36.8131	34.5807	35.9206	35.7485	35.9076	0.24446	36.152	35.6631			13	35.1669	35.635	34.0731	34.1461	32.9976	34.3501	35.5965	35.0724	34.6297	0.298837	34.9285	34.3309
	14	36.4422	36.3237	35.8754	36.6256	34.7073	36.1371	35.7083	35.9742	0.224861	36.1991	35.7494			14	35.4832	35.6374	34.0737	34.225	32.9342	34.3999	35.7315	35.079	34.6955	0.319318	35.0148	34.3762
	15	36.615	36.3284	36.0183	36.8435	34.8	36.1245	35.8124	36.0774	0.232399	36.3098	35.845			15	35.7461	35.7207	34.1628	34.5908	32.9196	34.5036	35.8994	35.1572	34.8375	0.334042	35.1716	34.5035
baseline		37.6198	37.4981	37.6744	37.7304	36.6427	36.7761	37.4354						baseline		38.3111	37.3446	37.1664	36.318	37.4017	37.4523	37.5587	37.5835
during 2MT treatment		36.1793	36.331	35.9644	36.4506	34.9179	36.0593	35.8685						during 2MT treatment		35.945	35.7569	35.0238	34.4649	34.2995	35.0639	35.7789	35.4493
Average skin temperature change		-1.44044	-1.16711	-1.70998	-1.27978	-1.7248	-0.716858	-1.56687						Average skin temperature change		-2.36608	-1.58772	-2.14258	-1.85311	-3.10217	-2.3884	-1.77984	-2.13416
									AVERAGE	SEM	up	down												AVERAGE	SEM	up	down
Skin temperature change	-10	0.138662	0.0184427	-0.0887191	-0.00329548	0.0742207	0.118508	-0.227543	0.0043251	0.0448688	0.0491939	-0.0405437		Skin temperature change	-10	0.00320447	0.163868	-0.327357	0.0132558	0.0685839	0.078525	-0.101759	-0.0148767	-0.0145694	0.0490455	0.0344761	-0.0636148
	-9	0.158834	0.0346524	-0.0222603	0.0150744	-0.0451877	-0.080686	-0.240511	-0.0257263	0.0425983	0.0168721	-0.0683246			-9	0.0156553	0.110229	0.109935	-0.0423962	-0.0693756	0.065198	-0.147145	-0.0341473	0.000994238	0.0301434	0.0311377	-0.0291492
	-8	-0.180842	0.146316	-0.0561208	0.211927	0.0340576	-0.0520503	-0.0350115	0.00975381	0.0466432	0.0563971	-0.0368894			-8	0.017853	0.0527123	-0.0653057	-0.0557239	0.0439091	-0.146604	-0.132016	-0.0170376	-0.0377767	0.0250593	-0.0127173	-0.062836
	-7	-0.249102	-0.0717894	-0.160221	0.149072	0.172197	-0.0882504	0.0516177	-0.028068	0.0552707	0.0272027	-0.0833387			-7	0.0323181	-0.104542	-0.0148762	0.164903	-0.0211082	-0.003422	-0.0322386	0.0868815	0.0134894	0.0270928	0.0405822	-0.0136034
	-6	-0.153287	-0.0665671	0.0256474	-0.157644	0.0423426	-0.128775	-0.0468992	-0.0693117	0.0287083	-0.0406034	-0.09802			-6	0.0572203	-0.199974	-0.00857279	0.132124	-0.0546076	0.129495	0.058894	0.0272676	0.0177309	0.0358473	0.0535782	-0.0181164
	-5	-0.12555	-0.0101948	0.0197032	-0.197447	-0.0866113	0.128054	-0.0694117	-0.0487797	0.0370607	-0.011719	-0.0858404			-5	0.025177	0.068008	0.0569852	-0.137672	-0.0519059	0.0671787	0.0111665	0.131008	0.0212432	0.0274842	0.0487275	-0.00624102
	-4	0.107323	0.0564447	0.0658101	0.00156698	-0.0116887	0.0864507	0.0926811	0.0569412	0.0159986	0.0729398	0.0409426			-4	-0.0689394	-0.0834314	0.0694121	0.0928615	0.0150928	0.00594341	0.115626	-0.112854	0.00421395	0.0283343	0.0325482	-0.0241203
	-3	0.102281	-0.00857285	0.165947	-0.00221515	-0.0327606	0.00810416	0.181473	0.0591796	0.0311789	0.0903585	0.0280006			-3	-0.0726009	-0.0860159	0.0872423	-0.156042	0.0541749	0.0720414	0.0228732	-0.0638647	-0.0177739	0.0292696	0.0114956	-0.0470435
	-2	0.0338413	-0.0424317	0.0431166	-0.104334	-0.0713033	0.0138676	0.141129	0.0019836	0.0288758	0.0308594	-0.0268922			-2	0.0242613	-0.0640437	0.0771557	-0.0170018	-0.0542471	-0.10284	0.057813	0.0418565	-0.00463074	0.0214235	0.0167927	-0.0260542
	-1	0.167839	-0.0563002	0.00709597	-0.0625497	-0.075266	-0.00522338	0.152476	0.0182959	0.0355426	0.0538385	-0.0172467			-1	-0.0341492	0.143189	0.0153807	0.00569116	0.0694837	-0.165515	0.146785	-0.0442335	0.017079	0.034308	0.051387	-0.017229
	0	-0.0562105	-0.012355	-0.0543191	-0.630596	0.0497272	0.223869	0.00659143	-0.0676134	0.0930818	0.0254684	-0.160695			0	-0.212128	-0.100234	-0.133204	-0.417733	0.00896898	-0.0990574	-0.038543	-0.166524	-0.144807	0.0430562	-0.101751	-0.187863
	1	-0.625519	-0.57662	-0.667573	-1.06771	-0.297333	0.0659181	-0.452313	-0.517307	0.122351	-0.394956	-0.639657			1	-0.56607	-0.250811	-0.574459	-0.879339	-0.748188	-0.246922	-0.538871	-0.260899	-0.508195	0.0790264	-0.429168	-0.587221
	2	-1.22526	-1.21131	-1.34656	-1.42972	-0.878167	-0.444496	-1.05656	-1.08458	0.117517	-0.967065	-1.2021			2	-1.1857	-0.852474	-0.932145	-1.52105	-2.23854	-0.927534	-1.25947	-0.831466	-1.21855	0.157381	-1.06117	-1.37593
	3	-1.62653	-1.39393	-1.68192	-1.54913	-1.29907	-0.682593	-1.51961	-1.39325	0.118831	-1.27442	-1.51209			3	-1.72824	-1.16892	-1.28929	-1.78364	-2.12094	-1.63804	-1.71567	-1.48164	-1.6158	0.0992749	-1.51652	-1.71507
	4	-1.81834	-1.46651	-1.93442	-1.5648	-1.82479	-0.809927	-1.97365	-1.62749	0.141972	-1.48552	-1.76946			4	-2.19095	-1.37228	-2.00466	-1.95402	-2.18055	-2.15584	-1.97376	-1.99764	-1.97871	0.0871947	-1.89152	-2.06591
	5	-1.92929	-1.44022	-1.99746	-1.65863	-2.10287	-0.952928	-2.11863	-1.74286	0.149357	-1.5935	-1.89222			5	-2.41544	-1.58662	-2.58099	-2.06676	-2.76697	-2.48813	-2.12811	-2.34848	-2.29769	0.12125	-2.17644	-2.41894
	6	-1.92173	-1.37286	-2.04393	-1.61702	-2.29234	-1.05811	-2.00355	-1.7585	0.150674	-1.60783	-1.90918			6	-2.5416	-1.96403	-2.21196	-2.17681	-3.10935	-2.65725	-2.20285	-2.628	-2.43648	0.121504	-2.31498	-2.55798
	7	-1.67912	-1.37448	-2.06608	-1.61576	-2.37573	-1.03127	-1.92412	-1.7238	0.156334	-1.56746	-1.88013			7	-2.7637	-2.24041	-2.17648	-2.14763	-3.35717	-2.89211	-2.1906	-2.90014	-2.58353	0.150741	-2.43279	-2.73427
	8	-1.73424	-1.40978	-1.92632	-1.64656	-2.2873	-0.953109	-1.87855	-1.69084	0.148017	-1.54282	-1.83885			8	-2.91916	-2.31021	-2.34524	-2.16672	-3.63831	-3.03493	-2.18484	-2.89816	-2.68719	0.17258	-2.51462	-2.85977
	9	-1.93505	-1.20284	-1.87895	-1.41549	-2.12142	-0.754274	-1.80579	-1.58769	0.16965	-1.41804	-1.75734			9	-3.05722	-2.3296	-2.49076	-2.0882	-3.75754	-3.26996	-2.32874	-2.85277	-2.77185	0.187334	-2.58451	-2.95918
	10	-1.78287	-1.26732	-1.9373	-1.24691	-2.0818	-1.00858	-1.8582	-1.59757	0.145061	-1.45251	-1.74263			10	-3.14438	-2.20896	-2.64565	-2.04173	-3.87371	-3.24655	-2.25274	-2.89077	-2.78806	0.206366	-2.58169	-2.99443
	11	-1.62005	-1.30838	-2.22763	-1.25466	-2.06343	-0.977963	-1.7188	-1.59585	0.157423	-1.43842	-1.75327			11	-3.28647	-2.04094	-2.78073	-2.1325	-4.19879	-3.29482	-2.12919	-2.82017	-2.83545	0.246873	-2.58858	-3.08232
	12	-1.50226	-1.14665	-2.19449	-1.06537	-2.1823	-0.940142	-1.72979	-1.53729	0.181723	-1.35556	-1.71901			12	-3.30899	-1.93732	-2.92625	-2.28145	-4.29983	-3.1601	-2.08542	-2.628	-2.82842	0.256206	-2.57222	-3.08463
	13	-1.40825	-1.14647	-1.94757	-0.932271	-2.06199	-0.855493	-1.68692	-1.43414	0.168537	-1.2656	-1.60267			13	-3.1442	-1.70962	-3.09321	-2.17194	-4.40411	-3.10211	-1.96223	-2.51111	-2.76232	0.285762	-2.47656	-3.04808
	14	-1.17754	-1.17438	-1.79898	-1.11976	-1.93538	-0.639008	-1.72709	-1.36745	0.163096	-1.20435	-1.53054			14	-2.82797	-1.70725	-3.09267	-2.09306	-4.46751	-3.0524	-1.82715	-2.50445	-2.69656	0.295084	-2.40147	-2.99164
	15	-1.00482	-1.1697	-1.65616	-0.901834	-1.84262	-0.651615	-1.62299	-1.26425	0.156474	-1.10778	-1.42072			15	-2.56503	-1.62389	-3.00352	-1.72727	-4.4821	-2.94866	-1.6593	-2.42629	-2.55451	0.317237	-2.23727	-2.87174

## Sheet: Figure 2k, 2l
Figure 2k, 2l		hM4	hM4	hM4	hM4	hM4	hM4	hM4								mCherry	mCherry	mCherry	mCherry	mCherry	mCherry	mCherry	mCherry
Core temperature	time(min)	19044	19784	19807	45871	51768	45871DD	19044-PB folder	AVERAGE	SEM	up	down		Core temperature	time(min)	52894	52892	1013 19044	1101 19784	1103 19044	1103 19807	1128 19807	1128 19784	AVERAGE	SEM	up	down
	-10	38.365	38.348	38.866	39.276	37.821	37.8502	37.6702	38.3138	0.207339	38.5211	38.1064			-10	39.1032	38.6937	38.2376	38.7864	38.9622	38.578	38.4499	37.8154	38.5783	0.136599	38.7149	38.4417
	-9	38.188	38.423	38.957	39.322	37.873	37.749	37.7455	38.3225	0.216355	38.5389	38.1061			-9	39.0943	38.6542	38.2715	38.7337	38.9635	38.6361	38.46	37.9006	38.5892	0.125892	38.7151	38.4634
	-8	37.985	38.519	38.894	39.295	37.959	37.6633	37.7862	38.3002	0.215511	38.5157	38.0847			-8	39.0948	38.582	38.2971	38.6635	38.9709	38.6938	38.4361	37.9656	38.588	0.119601	38.7076	38.4684
	-7	38.177	38.5	38.905	39.253	37.92	37.5952	37.818	38.3098	0.211992	38.5217	38.0978			-7	39.1003	38.5128	38.2012	38.6715	38.9896	38.7586	38.4179	37.992	38.5805	0.124923	38.7054	38.4556
	-6	38.179	38.515	38.953	39.228	37.964	37.5971	37.8594	38.3279	0.209178	38.5371	38.1188			-6	39.0639	38.4675	38.184	38.6808	38.9725	38.7896	38.3775	37.9704	38.5633	0.126372	38.6897	38.4369
	-5	38.201	38.545	39.001	39.154	37.899	37.6725	37.8701	38.3347	0.203113	38.5378	38.1315			-5	39.0332	38.4231	38.1822	38.713	39.01	38.7592	38.3977	38.0197	38.5673	0.123034	38.6903	38.4443
	-4	38.212	38.628	39.116	39.138	37.929	37.6872	37.873	38.369	0.209253	38.5783	38.1598			-4	38.9926	38.3803	38.192	38.6787	38.986	38.7721	38.4263	38.0625	38.5613	0.115977	38.6773	38.4453
	-3	38.275	38.593	38.995	39.06	38.024	37.6312	37.9383	38.3595	0.190416	38.5499	38.1691			-3	39.0324	38.3461	38.1934	38.6953	38.9498	38.7763	38.4094	38.058	38.5576	0.11825	38.6758	38.4393
	-2	38.316	38.531	38.962	39.081	38.063	37.5714	37.9797	38.3577	0.189957	38.5477	38.1678			-2	38.9773	38.3481	38.2171	38.6931	38.887	38.648	38.4283	38.052	38.5314	0.107371	38.6387	38.424
	-1	38.341	38.555	38.91	38.949	38.049	37.591	38.0132	38.344	0.174636	38.5187	38.1694			-1	38.9409	38.2441	38.2138	38.6186	38.8676	38.2241	38.3902	38.014	38.4392	0.110803	38.55	38.3284
Add 2MT	0	38.299	38.205	38.6	38.755	37.768	37.5034	37.8888	38.1456	0.158172	38.3038	37.9874		Add 2MT	0	38.7985	37.9944	38.1941	38.5741	38.5906	37.6864	38.0782	37.6378	38.1943	0.141831	38.3361	38.0524
	1	37.748	37.236	37.739	38.265	37.053	37.3128	37.411	37.5378	0.143307	37.6811	37.3945			1	38.5404	37.6606	37.9348	38.3603	38.0749	37.1228	37.7274	36.9984	37.8024	0.180352	37.9828	37.6221
	2	37.256	37.016	37.241	37.798	36.566	37.1419	37.0304	37.1499	0.128793	37.2787	37.0211			2	38.1803	37.3819	37.4562	37.869	37.4717	36.6763	37.4361	36.595	37.3833	0.177146	37.5605	37.2062
	3	37.003	37.131	37.353	37.537	36.41	36.9892	36.7518	37.025	0.130589	37.1556	36.8944			3	37.8148	37.1428	37.0582	37.3987	36.9864	36.33	37.1712	36.3124	37.0268	0.167334	37.1942	36.8595
	4	36.85	37.086	37.189	37.427	36.298	36.8381	36.5255	36.8877	0.135811	37.0235	36.7518			4	37.4697	36.9058	36.8029	37.0272	36.4009	36.0619	36.929	36.0615	36.7074	0.163401	36.8708	36.544
	5	36.731	37.063	37.068	37.345	36.124	36.6833	36.335	36.7642	0.151225	36.9154	36.613			5	37.1984	36.665	36.5208	36.7299	35.8733	35.8597	36.7846	35.857	36.4361	0.169223	36.6053	36.2669
	6	36.675	37.061	36.98	37.308	35.981	36.5545	36.2478	36.6868	0.164153	36.8509	36.5226			6	36.9899	36.5035	36.2651	36.5101	35.4968	35.6608	36.7163	35.7309	36.2342	0.180235	36.4144	36.0539
	7	36.694	37.05	36.94	37.309	35.888	36.502	36.1785	36.6516	0.175265	36.8269	36.4764			7	36.7942	36.397	36.0743	36.3297	35.2176	35.455	36.6198	35.5943	36.0602	0.190865	36.2511	35.8694
	8	36.746	37.024	36.932	37.308	35.845	36.4969	36.1384	36.6415	0.180377	36.8218	36.4611			8	36.5532	36.2946	35.8071	36.175	35.0056	35.3505	36.5127	35.4403	35.8924	0.191823	36.0842	35.7006
	9	36.821	37.119	36.908	37.324	35.831	36.4642	36.1213	36.6555	0.189233	36.8447	36.4663			9	36.3612	36.1974	35.4586	36.0345	34.8678	35.2535	36.5191	35.312	35.7505	0.199526	35.95	35.551
	10	36.765	37.197	36.871	37.31	35.826	36.4135	36.1127	36.6422	0.192729	36.8349	36.4494			10	36.1844	36.1758	35.1939	35.8995	34.7327	35.194	36.5589	35.2136	35.6441	0.21279	35.8569	35.4313
	11	36.774	37.158	36.79	37.207	35.814	36.3779	36.1231	36.6063	0.182975	36.7893	36.4233			11	36.0383	36.2113	35.0406	35.8128	34.6	35.1274	36.6264	35.1495	35.5758	0.230455	35.8063	35.3453
	12	36.711	37.276	36.776	37.305	35.812	36.3649	36.145	36.6271	0.195637	36.8228	36.4315			12	36.0034	36.2738	34.934	35.7702	34.4636	35.0865	36.7297	35.1129	35.5468	0.254189	35.8009	35.2926
	13	36.744	37.377	36.812	37.38	35.838	36.4492	36.169	36.6813	0.203071	36.8844	36.4782			13	36.0425	36.3343	34.8244	35.782	34.3196	35.0754	36.8604	35.0786	35.5396	0.282725	35.8224	35.2569
	14	36.701	37.375	36.864	37.411	35.884	36.514	36.2095	36.7083	0.198394	36.9067	36.51			14	36.142	36.3902	34.7818	35.8621	34.1864	35.1034	37.012	35.1084	35.5733	0.309507	35.8828	35.2638
	15	36.737	37.283	36.965	37.42	35.932	36.5327	36.2615	36.733	0.188025	36.9211	36.545			15	36.2573	36.4412	34.7668	35.9578	34.1067	35.1471	37.1404	35.1313	35.6186	0.330407	35.949	35.2882
baseline		38.2239	38.5157	38.9559	39.1756	37.9501	37.6608	37.8554						baseline		39.0433	38.4652	38.219	38.6935	38.9559	38.6636	38.4193	37.985
during 2MT treatment		36.9534	37.2286	37.1268	37.5256	36.1794	36.6962	36.4781						during 2MT treatment		36.9605	36.6856	36.0696	36.6308	35.6496	35.7619	36.9639	35.7709
Average core temperature change		-1.27046	-1.28714	-1.82915	-1.65004	-1.77072	-0.964664	-1.37728						Average core temperature change		-2.08275	-1.77961	-2.1494	-2.06264	-3.30627	-2.90166	-1.45545	-2.21415
									AVERAGE	SEM	up	down												AVERAGE	SEM	up	down
Core temperature change	-10	0.1411	-0.1677	-0.0899	0.1004	-0.1291	0.18938	-0.185116	-0.0201337	0.0553573	0.0352235	-0.075491		Core temperature change	-10	0.0904279	0.228507	0.0185852	0.0929852	0.00629672	-0.377949	0.030518	-0.169615	-0.0100305	0.0613857	0.0513552	-0.0714162
	-9	-0.0359	-0.0927	0.0011	0.1464	-0.0771	0.0882113	-0.109887	-0.0114108	0.0338682	0.0224574	-0.045279			-9	0.0814607	0.188982	0.0524869	0.0402803	0.0076082	-0.319785	0.0406656	-0.0844016	0.00091209	0.049658	0.0505701	-0.0487459
	-8	-0.2389	0.0033	-0.0619	0.1194	0.0089	0.00243662	-0.0691984	-0.0337088	0.038357	0.00464816	-0.0720658			-8	0.0819525	0.116818	0.0780934	-0.0299984	0.0149361	-0.26208	0.0167311	-0.0194672	-0.000376844	0.0389166	0.0385398	-0.0392934
	-7	-0.0469	-0.0157	-0.0509	0.0774	-0.0301	-0.0655775	-0.0373459	-0.0241605	0.0166247	-0.00753575	-0.0407852			-7	0.0875098	0.0475721	-0.0177426	-0.0219656	0.0336902	-0.197293	-0.00141639	0.0069918	-0.00783176	0.0280452	0.0202135	-0.035877
	-6	-0.0449	-0.0007	-0.0029	0.0524	0.0139	-0.0636761	0.00406393	-0.00597316	0.01339	0.00741682	-0.0193631			-6	0.0510836	0.00232623	-0.0349885	-0.0126377	0.016559	-0.166343	-0.0418098	-0.014582	-0.025049	0.0212441	-0.00380485	-0.0462931
	-5	-0.0229	0.0293	0.0451	-0.0216	-0.0511	0.0117183	0.0147033	0.000745941	0.0118186	0.0125645	-0.0110727			-5	0.0204115	-0.0420508	-0.0367426	0.0195262	0.0541328	-0.196752	-0.0215967	0.0346967	-0.0210469	0.0261261	0.00507914	-0.047173
	-4	-0.0119	0.1123	0.1601	-0.0376	-0.0211	0.0264085	0.0176213	0.0351185	0.0258009	0.0609194	0.00931765			-4	-0.0202115	-0.0849197	-0.0270213	-0.0147689	0.0300672	-0.183851	0.00692787	0.0774344	-0.0270428	0.0260609	-0.000981945	-0.0531037
	-3	0.0511	0.0773	0.0391	-0.1156	0.0739	-0.0296479	0.0829492	0.0255859	0.0256017	0.0511876	-1.58293e-05			-3	0.0195426	-0.119051	-0.0255459	0.00187049	-0.00611311	-0.179638	-0.00994098	0.072959	-0.0307395	0.0266284	-0.00411113	-0.057368
	-2	0.0921	0.0153	0.0061	-0.0946	0.1129	-0.0894225	0.124375	0.0238218	0.0319255	0.0557473	-0.00810363			-2	-0.035523	-0.117133	-0.00189016	-0.000391803	-0.0689	-0.307867	0.00900984	0.0670246	-0.0569588	0.0381474	-0.0188115	-0.0951062
	-1	0.1171	0.0393	-0.0459	-0.2266	0.0989	-0.069831	0.157834	0.0101148	0.0468529	0.0569676	-0.0367381			-1	-0.0719492	-0.221051	-0.00523443	-0.0749	-0.088277	-0.731818	-0.0290885	0.028959	-0.14917	0.0816528	-0.0675171	-0.230823
	0	0.0751	-0.3107	-0.3559	-0.4206	-0.1821	-0.157451	0.033441	-0.188316	0.0664821	-0.121834	-0.254798			0	-0.214277	-0.470838	-0.024923	-0.119375	-0.365343	-1.26949	-0.34117	-0.347189	-0.394076	0.126375	-0.2677	-0.520451
	1	-0.4759	-1.2797	-1.2169	-0.9106	-0.8971	-0.348014	-0.444362	-0.796082	0.132579	-0.663503	-0.928661			1	-0.472392	-0.804641	-0.284234	-0.333179	-0.881015	-1.83315	-0.691892	-0.986615	-0.785889	0.163466	-0.622423	-0.949355
	2	-0.9679	-1.4997	-1.7149	-1.3776	-1.3841	-0.518873	-0.824952	-1.184	0.148259	-1.03575	-1.33226			2	-0.83249	-1.08335	-0.762759	-0.824408	-1.48423	-2.2796	-0.983252	-1.39002	-1.20501	0.168177	-1.03684	-1.37319
	3	-1.2209	-1.3847	-1.6029	-1.6386	-1.5401	-0.671592	-1.10361	-1.30891	0.120406	-1.18851	-1.42932			3	-1.19798	-1.32238	-1.16081	-1.29477	-1.96952	-2.62587	-1.24815	-1.67261	-1.56151	0.169139	-1.39237	-1.73065
	4	-1.3739	-1.4297	-1.7669	-1.7486	-1.6521	-0.82269	-1.32989	-1.44625	0.114685	-1.33157	-1.56094			4	-1.54313	-1.55936	-1.4161	-1.66629	-2.55501	-2.89403	-1.49029	-1.92353	-1.88097	0.181781	-1.69919	-2.06275
	5	-1.4929	-1.4527	-1.8879	-1.8306	-1.8261	-0.977493	-1.52031	-1.56972	0.111373	-1.45834	-1.68109			5	-1.81441	-1.80018	-1.69822	-1.9636	-3.08264	-3.09621	-1.63473	-2.12798	-2.15225	0.197837	-1.95441	-2.35008
	6	-1.5489	-1.4547	-1.9759	-1.8676	-1.9691	-1.10631	-1.60753	-1.64715	0.110758	-1.53639	-1.75791			6	-2.02295	-1.96174	-1.95384	-2.18333	-3.45915	-3.29515	-1.70299	-2.25412	-2.35416	0.216276	-2.13788	-2.57043
	7	-1.5299	-1.4657	-2.0159	-1.8666	-2.0621	-1.15886	-1.67687	-1.68228	0.113719	-1.56856	-1.79599			7	-2.21865	-2.06823	-2.14466	-2.36375	-3.73836	-3.50093	-1.7995	-2.39068	-2.5281	0.231913	-2.29618	-2.76001
	8	-1.4779	-1.4917	-2.0239	-1.8676	-2.1051	-1.16394	-1.71694	-1.69244	0.117549	-1.57489	-1.80999			8	-2.45957	-2.17064	-2.41187	-2.51841	-3.95034	-3.60546	-1.90663	-2.54473	-2.69596	0.233541	-2.46242	-2.9295
	9	-1.4029	-1.3967	-2.0479	-1.8516	-2.1191	-1.19661	-1.73408	-1.67841	0.123819	-1.55459	-1.80223			9	-2.65165	-2.26779	-2.76038	-2.65892	-4.08816	-3.70241	-1.9002	-2.67307	-2.83782	0.237656	-2.60017	-3.07548
	10	-1.4589	-1.3187	-2.0849	-1.8656	-2.1241	-1.24735	-1.74267	-1.69175	0.124964	-1.56678	-1.81671			10	-2.82838	-2.28944	-3.02514	-2.79393	-4.2232	-3.7619	-1.86045	-2.77139	-2.94423	0.249377	-2.69485	-3.1936
	11	-1.4499	-1.3577	-2.1659	-1.9686	-2.1361	-1.28293	-1.7323	-1.72763	0.130052	-1.59758	-1.85768			11	-2.97449	-2.25387	-3.17838	-2.88067	-4.3559	-3.82847	-1.79297	-2.83553	-3.01254	0.268414	-2.74412	-3.28095
	12	-1.5129	-1.2397	-2.1799	-1.8706	-2.1381	-1.29592	-1.7104	-1.70679	0.13258	-1.57421	-1.83937			12	-3.00939	-2.19141	-3.28496	-2.92323	-4.49234	-3.86946	-1.68966	-2.87214	-3.04157	0.291643	-2.74993	-3.33322
	13	-1.4799	-1.1387	-2.1439	-1.7956	-2.1121	-1.21166	-1.68633	-1.6526	0.140149	-1.51245	-1.79275			13	-2.97036	-2.13092	-3.39463	-2.91142	-4.63636	-3.88051	-1.55894	-2.90645	-3.0487	0.317193	-2.73151	-3.36589
	14	-1.5229	-1.1407	-2.0919	-1.7646	-2.0661	-1.14683	-1.6459	-1.62556	0.135985	-1.48958	-1.76155			14	-2.87083	-2.07499	-3.43722	-2.83139	-4.76952	-3.85251	-1.40735	-2.87658	-3.01505	0.342323	-2.67273	-3.35737
	15	-1.4869	-1.2327	-1.9909	-1.7556	-2.0181	-1.1281	-1.59384	-1.60088	0.121407	-1.47947	-1.72228			15	-2.75547	-2.02395	-3.4522	-2.73562	-4.8492	-3.8088	-1.27894	-2.85371	-2.96974	0.360916	-2.60882	-3.33065

[truncated: 25 more sheets: Figure 3d, 3e, Figure 3f, 3g, Figure 3h, 3i, Figure 4d, 4e, Figure 4f, 4g, Figure 4h, 4i, Figure 5d, 5e, Figure 5f, 5g, Figure 5h, 5i, Figure 6b, Sup Figure 5e-5g, Figure 6e, 6f, Figure 6g, 6h, Figure 6i, 6j, Figure 6n, 6o, Figure 6p, 6q, Figure 7d, 7e, Figure 7f, 7g, Figure 7h, 7i, Sup Figure 1a, 1b, Sup Figure 3a, 3b …]
